# Supplementary material for: Profound Impact of Hfq on Nutrient Acquisition, Metabolism and Motility in the Plant Pathogen Agrobacterium tumefaciens
Source: PLoS One. 2014 Oct 17;9(10):e110427. doi: 10.1371/journal.pone.0110427 (PMC4201532; doi:10.1371/journal.pone.0110427)
Supplement: Table S3 — Mapping statistics from RNA sequencing data analysis. (XLSX) [file pone.0110427.s008.xlsx]

## Sheet: Tab. S3
Tab. S3: Mapping statistics from RNA sequencing data analysis			Exp	exponential
			Stat	stationary
			-Vir	non-induced
			+Vir	virulence-induced
	Exp		Stat		-Vir		+Vir
Libraries	hfqWT	hfq3xFlag	hfqWT	hfq3xFlag	hfqWT	hfq3xFlag	hfqWT	hfq3xFlag
No. of input reads	8446241	10369702	6193368	5149525	4562008	12867409	7058997	11760679
No. of reads - PolyA detected and removed	5791293	5972725	4964831	3512811	4183044	8927313	5375426	7875274
No. of reads - Single 3' A removed	296373	562387	87433	113920	61987	452011	191967	485080
No. of reads - Unmodified	2358575	3834590	1141104	1522794	316977	3488085	1491604	3400325
No. of reads - Removed as too short	1059090	279714	125036	20394	2650780	313766	2480661	300225
No. of reads - Long enough and used for alignment	7387151	10089988	6068332	5129131	1911228	12553643	4578336	11460454
Total no. of aligned reads	6831259	9673650	5650553	5016679	420058	10559782	3076627	9749767
Total no. of unaligned reads	555892	416338	417779	112452	1491170	1993861	1501709	1710687
Total no. of uniquely aligned reads	5490606	8230008	4429841	4652974	265804	9374442	1489476	8199109
Total no. of alignments	10443825	13769939	8754951	5921222	804002	13845783	7507469	14028049
Total no. of split alignments	0	0	0	0	0	0	0	0
Percentage of aligned reads (compared to total input reads)	80.88	93.29	91.24	97.42	9.21	82.07	43.58	82.9
Percentage of uniquely aligned reads (in relation to all aligned reads)	80.37	85.08	78.4	92.75	63.28	88.77	48.41	84.1
NC_003062.2 - No. of aligned reads	4949450	7441784	4022225	3532297	280272	7885379	1771447	6652871
NC_003062.2 - No. of uniquely aligned reads	4211009	6688110	3305297	3319983	187421	7264472	910487	5833724
NC_003062.2 - No. of alignments	6852721	9543441	5705929	4021071	490951	9577079	4078419	8864500
NC_003062.2 - No. of split alignments	0	0	0	0	0	0	0	0
NC_003063.2 - No. of aligned reads	1624948	1979269	1422435	1199478	124280	2190380	1118326	2076558
NC_003063.2 - No. of uniquely aligned reads	1033676	1303333	927920	1057555	63983	1644254	394535	1365989
NC_003063.2 - No. of alignments	3318859	3955791	2831071	1601779	295719	3755228	3238126	4105010
NC_003063.2 - No. of split alignments	0	0	0	0	0	0	0	0
NC_003064.2 - No. of aligned reads	146131	187119	154385	235765	10861	362684	63047	277681
NC_003064.2 - No. of uniquely aligned reads	139098	178811	148902	229183	10059	348257	61318	259084
NC_003064.2 - No. of alignments	156852	198601	161991	246025	12201	387482	66091	312878
NC_003064.2 - No. of split alignments	0	0	0	0	0	0	0	0
NC_003065.3 - No. of aligned reads	110730	65478	51507	49138	4645	121338	123806	742657
NC_003065.3 - No. of uniquely aligned reads	106823	59754	47722	46253	4341	117459	123136	740312
NC_003065.3 - No. of alignments	115393	72106	55960	52347	5131	125994	124833	745661
NC_003065.3 - No. of split alignments	0	0	0	0	0	0	0	0
