# Supplementary material for: Profound Impact of Hfq on Nutrient Acquisition, Metabolism and Motility in the Plant Pathogen Agrobacterium tumefaciens
Source: PLoS One. 2014 Oct 17;9(10):e110427. doi: 10.1371/journal.pone.0110427 (PMC4201532; doi:10.1371/journal.pone.0110427)
Supplement: Table S4 — Proteins differentially abundant in A. tumefaciens Δ hfq (iTRAQ). (XLSX) [file pone.0110427.s009.xlsx]

## Sheet: Tab. S4
Tab. S4: Proteins differentially abundant in A. tumefaciens Δhfq (iTRAQ)
1	Kanehisa, M., Goto, S., Sato, Y., Kawashima, M., Furumichi, M., and Tanabe, M.; Data, information, knowledge and principle: back to metabolism in KEGG. Nucleic Acids Res. 42, D199–D205 (2014).
	Kanehisa, M. and Goto, S.; KEGG: Kyoto Encyclopedia of Genes and Genomes. Nucleic Acids Res. 28, 27-30 (2000)
*	variability fail (>40%), combined ratio ok
#	regulated by AbcR1 [34, 35]
up-regulated proteins (FC>2.3)
Accession	Annotation	Protein	Description	KEGG1 ontology enrichment	Δhfq/WT ratio	Δhfq/WT variablity [%]	combined ratio	replicates
159139504	Atu0126	-	membrane lipoprotein	Unknown Function	3.459	11.1092		(3)
15155039	Atu0157	-	ABC transporter, substrate binding protein	Transporters	8.32954	7.29427		(3)
159139522	Atu0159	-	ABC transporter, nucleotide binding/ATPase protein	Transporters	4.40308	22.5809		(3)
159139603	Atu0361	-	transcriptional regulator	Unknown Function	2.43468	13.2207		(3)
159139671	Atu0529	AspB	aspartate transaminase	Unknown Function	2.34596	10.8666		(3)
15155556	Atu0609	PotF	ABC transporter, substrate binding protein (putrescine)	Transporters	2.37195	4.21513		(3)
159139755	Atu0730	-	conserved hypothetical protein	Unknown Function	2.34684	15.6283		(3)
15155947	Atu0946	-	dehydrogenase	Unknown Function	2.97154	10.8233		(3)
15156009	Atu0994	-	electrotransfer ubiquinone oxidoreductase	Enzymes	3.64492	1.64841		(3)
15156070	Atu1046	-	ABC transporter, substrate binding protein	Transporters	2.79003	7.43095		(2)
159139957	Atu1202	-	ABC transporter, substrate binding protein	Transporters	3.42738	25.4604		(3)
159140108	Atu1577	-	ABC transporter, substrate binding protein (amino acid)	Transporters	3.97139	5.06814		(3)
159140109	Atu1578	-	ABC transporter, membrane spanning protein (amino acid)	Transporters	2.39467	7.01774		(3)
15156667	Atu1580	-	ABC transporter, nucleotide binding/ATPase protein (amino acid)	Transporters	3.27253	19.5155		(3)
159140197	Atu1789	-	lipoprotein	Transporters	3.78288	7.03752		(3)
159140198	Atu1792	-	ABC transporter, nucleotide binding/ATPase protein (sugar)	Transporters	2.50405	8.11491		(3)
15156987	Atu1871	Gst	glutathione S-transferase	Enzymes	3.01946	17.1578		(3)
15156996	Atu1879#	-	ABC transporter, substrate binding protein (amino acid)	Transporters	6.4306	19.2423		(3)
159140288	Atu2023	Ndh	NADH dehydrogenase	Enzymes	3.30083	27.7754		(3)
17740564	Atu2103	MraZ	conserved hypothetical protein	Unknown Function	3.09064	20.9079		(2)
159140335	Atu2127	CaiB	L-carnitine dehydratase	Unknown Function	2.53774	11.4846		(3)
159140336	Atu2128	IivG	acetolactate synthase large subunit	Enzymes	2.72124	10.782		(3)
15157286	Atu2147	-	ABC transporter, substrate binding protein	Transporters	2.86078	4.43527		(3)
15157291	Atu2150	-	ABC transporter, nucleotide binding/ATPase protein	Transporters	3.07971	11.044		(3)
15157304	Atu2163	-	conserved hypothetical protein	Unknown Function	3.12076	39.0025		(3)
159140453	Atu2385	AmaB	N-carbamoyl-beta-alanine amidohydrolase	Unknown Function	3.82691	14.0912		(3)
159140454	Atu2386	Dht	dihydropyrimidinase	Enzymes	2.73964	11.8538		(3)
15157564	Atu2391	-	ABC transporter, substrate binding protein (nitrate/sulfonate/taurine/bicarbonate)	Transporters	9.8243	14.819		(3)
159140472	Atu2422#	-	ABC transporter, substrate binding protein (amino acid)	Transporters	5.07507	6.48166		(3)
15157602	Atu2424	-	ABC transporter, nucleotide binding/ATPase protein	Transporters	2.87246	22.7424		(3)
159140473	Atu2425	-	ABC transporter, nucleotide binding/ATPase protein	Transporters	3.29156	10.4157		(3)
15157604	Atu2426	-	ABC transporter, membrane spanning protein (branched chain amino acid)	Transporters	3.74162	15.0342		(3)
159140504	Atu2498	-	conserved hypothetical protein	Unknown Function	2.98138	32.1483		(3)
15157685	Atu2499	-	Isochorismatase	Enzymes	4.79653	22.0524		(3)
15157686	Atu2500	RutA	monooxygenase (pyrimidine utilization protein A)	Enzymes	6.80802	10.4877		(3)
15157799	Atu2600	-	ABC transporter, nucleotide binding/ATPase protein (maltose/maltodextrin)	Transporters	3.41587	15.0875		(3)
15157800	Atu2601#	MalE	ABC transporter, substrate binding protein (maltose)	Transporters	6.7334	13.4943		(3)
159140547	Atu2604	-	oxidoreductase	Unknown Function	4.78574	7.65835		(3)
159140576	Atu2672	-	conserved hypothetical protein	Transporters	2.4663	9.51859		(3)
15160380	Atu3041	-	ABC transporter, substrate binding protein (dipeptide)	Transporters	5.41582	13.7062		(3)
159140715	Atu3049	-	ABC transporter, substrate binding protein (oligopeptide)	Transporters	5.39909	20.212		(3)
15160351	Atu3063	-	ABC transporter, nucleotide binding/ATPase protein	Transporters	11.9216	24.9959		(3)
15160347	Atu3067	-	conserved hypothetical protein	Unknown Function	2.97518	11.2641		(3)
15160322	Atu3088	-	ABC transporter, substrate binding protein (spermidine/putrescine)	Transporters	6.33004	0.264322		(2)
15160223	Atu3174	-	ABC transporter, substrate binding protein (sugar)	Transporters	4.47006	14.1786		(3)
159140802	Atu3269	-	ABC transporter, substrate binding protein (dipeptide)	Transporters	3.27777	7.63934		(3)
15159985	Atu3375	-	ABC transporter, substrate binding protein (peptide)	Transporters	8.1066	15.6538		(3)
159140850	Atu3376	-	beta-lactamase	Enzymes	2.48965	29.6423		(3)
159140861	Atu3406	-	conserved hypothetical protein	Unknown Function	2.30346	18.7033		(3)
15159947	Atu3408	HadL	2-haloalkanoic acid dehalogenase	Unknown Function	3.57394	34.2133		(3)
159140862	Atu3409	-	ABC transporter, substrate binding protein (oligopeptide)	Transporters	4.23828	26.7473		(3)
159141036	Atu3800	ProX	ABC transporter, substrate binding protein (proline/glycine betaine)	Transporters	5.33524	22.5693		(3)
159141079	Atu3909	-	conserved hypothetical	Unknown Function	2.42297	12.2455		(3)
159141138	Atu4044	-	ABC transporter, nucleotide binding/ATPase protein (glycine betaine)	Transporters	5.13461	30.563		(3)
159141140	Atu4046#	-	ABC transporter, substrate binding protein (glycine betaine)	Transporters	6.82112	56,3*	2.98332	(3)
15159156	Atu4113#	DppA2	ABC transporter, substrate binding protein (dipeptide)	Transporters	2.81465	10.7201		(3)
15159155	Atu4114	-	ABC transporter, membrane spanning protein (dipeptide)	Transporters	2.69976	7.74751		(3)
15159152	Atu4117	DppF	ABC transporter, nucleotide binding/ATPase protein (dipeptide)	Transporters	2.45059	16.1332		(3)
159141180	Atu4153	-	aldehyde dehydrogenase	Enzymes	2.72312	9.89327		(3)
15159029	Atu4230	GlnA	glutamine synthetase III	Enzymes	13.3852	2.4806		(2)
159141206	Atu4231	PurU	formyltetrahydrofolate deformylase	Enzymes	2.48891	28.2934		(2)
15159014	Atu4243	-	ABC transporter, substrate binding protein (polyamine)	Transporters	3.09364	30.7836		(3)
159141218	Atu4256	-	ABC transporter, nucleotide binding/ATPase protein (oligopeptide)	Transporters	2.80198	21.3889		(3)
159141219	Atu4257	-	ABC transporter, membrane spanning protein (oligopeptide)	Transporters	2.67479	8.76032		(3)
159141220	Atu4259#	-	ABC transporter, substrate binding protein (oligopeptide)	Transporters	3.96695	9.77192		(3)
15158966	Atu4284	-	ABC transporter, substrate binding protein (amino acid)	Transporters	4.05515	15.5548		(2)
15158937	Atu4310	SoxB	sarcosine oxidase beta subunit	Enzymes	2.47365	24.601		(3)
15158936	Atu4311	SoxD	sarcosine oxidase delta subunit	Enzymes	2.60727	15.9149		(2)
15158935	Atu4312	SoxA	sarcosine oxidase alpha subunit	Enzymes	3.02889	11.3058		(3)
15158933	Atu4314	GlyA	serine hydroxymethyltransferase	Enzymes	3.01176	24.9577		(3)
15158809	Atu4421	-	ABC transporter, substrate binding protein (spermidine/putrescine)	Transporters	3.90192	21.8366		(3)
15158797	Atu4431#	-	ABC transporter, substrate binding protein (oligopeptide)	Transporters	4.91739	25.2576		(3)
159141296	Atu4435	-	ABC transporter, nucleotide binding/ATPase protein (oligopeptide)	Transporters	2.41646	19.1919		(3)
159141363	Atu4577#	-	ABC transporter, substrate binding protein	Transporters	12.9402	21.9036		(3)
15158631	Atu4580	-	hypothetical protein Atu4580	Unknown Function	9.41586	49,6*	4.7487	(3)
159141389	Atu4643	-	hypothetical protein Atu4643	Unknown Function	2.74233	24.3456		(3)
159141390	Atu4647	-	conserved hypothetical protein	Transporters	2.37767	29.1636		(3)
15158546	Atu4654	-	ABC transporter, substrate binding protein (sugar)	Transporters	3.35422	9.51402		(3)
15158518	Atu4678#	-	ABC transporter, substrate binding protein (amino acid)	Transporters	4.14745	11.0695		(3)
15158515	Atu4681	-	ABC transporter, nucleotide binding/ATPase protein (amino acid)	Transporters	2.53221	13.6042		(3)
159141411	Atu4695	-	ABC transporter, substrate binding protein (oligopeptide)	Transporters	10.1229	15.7685		(3)
159141413	Atu4698	-	hydrolase	Unknown Function	3.90634	13.9521		(3)
159141414	Atu4699	TrzA	N-ethylammeline chlorohydrolase	Unknown Function	4.33398	33.3701		(2)
159141416	Atu4701	-	ABC transporter, nucleotide binding/ATPase protein (oligopeptide)	Transporters	2.53422	11.5347		(2)
15158470	Atu4719	DppA	ABC transporter, substrate binding protein (dipeptide)	Transporters	7.7318	20.0084		(3)
15158467	Atu4722	Ggt	gamma-glutamyltranspeptidase	Enzymes	2.69259	7.22089		(3)
15158428	Atu4755	EhuB	ABC transporter, substrate binding protein (amino acid)	Transporters	5.03363	18.446		(3)
15158280	Atu4876	-	putative oxidoreductase	Unknown Function	2.64974	29.7557		(3)
15158279	Atu4877	-	short-chain dehydrogenase	Cell Envelope Biogenesis	2.90362	5.41937		(3)
15158278	Atu4878	-	conserved hypothetical protein	Unknown Function	2.74313	35.9504		(2)
15161979	Atu5220	ProX	ABC transporter, nucleotide binding/ATPase protein (glycine betaine/L-proline)	Transporters	3.51455	22.5572		(3)
15161999	Atu5237	-	ABC transporter, substrate binding protein (amino acid)	Transporters	5.10359	4.66481		(3)
15162127	Atu5343	-	ABC transporter, substrate binding protein (oligopeptide)	Transporters	6.39937	20.0515		(3)
159141653	Atu5344	-	3-hydroxyacyl-CoA dehydrogenase	Enzymes	3.10458	25.8302		(3)
15162296	Atu5482	-	ABC transporter, substrate binding protein (amino acid)	Transporters	3.85086	10.7957		(3)
159141721	Atu5531	-	ABC transporter, substrate binding protein	Transporters	7.88133	5.73267		(3)
159141724	Atu5536	-	amidohydrolase	Unknown Function	4.5745	8.90764		(3)
159141743	Atu6027#	NocT	ABC transporter, substrate binding protein (nopaline)	Transporters	4.86985	19.2232		(3)
15163614	Atu6124	TraG	conjugative transfer protein, Coupling protein	Signal Transduction and Secretion	2.47831	37.1264		(2)
down-regulated proteins (FC<0.45)
Accession	Annotation	Protein	Description	KEGG1 ontology enrichment	Δhfq/WT	Δhfq/WT variablity [%]	combined ratio	replicates
159139605	Atu0373	-	methyl-accepting chemotaxis protein	Motility and Chemotaxis	0.201434	64,8*	0.331876	(3)
159139611	Atu0387	McpA	methyl-accepting chemotaxis protein	Motility and Chemotaxis	0.267839	34.1479		(2)
15155449	Atu0515	-	conserved hypothetical protein	Motility and Chemotaxis	0.20301	97,6*	0.401235	(2)
159139668	Atu0517	CheA	Chemotaxis protein histidine kinase	Motility and Chemotaxis	0.336812	22.732		(3)
15155457	Atu0523	FliF	flagellar M-ring protein	Motility and Chemotaxis	0.349579	24.1297		(3)
15155479	Atu0542	Fla	flagellin	Motility and Chemotaxis	0.258986	35.2029		(3)
159139676	Atu0543	FlaB	flaB	Motility and Chemotaxis	0.315884	40,9*	0.445174	(3)
15155515	Atu0574	FlgE	flagellar hook protein	Motility and Chemotaxis	0.334812	28.5869		(3)
159139758	Atu0738	McpG	chemotaxis methyl-accepting protein	Motility and Chemotaxis	0.238054	12.7263		(3)
15155863	Atu0872	McpC	methyl-accepting chemotaxis protein	Motility and Chemotaxis	0.146797	47,4*	0.216441	(3)
15156040	Atu1021	-	outer membrane protein	Unknown Function	0.407669	5.20579		(3)
15156046	Atu1027	McpV	methyl-accepting chemotaxis protein	Motility and Chemotaxis	0.313517	37.0158		(3)
15157537	Atu2365	-	ABC transporter, substrate binding protein (amino acid)	Transporters	0.263267	26.0236		(3)
159140552	Atu2617	CheW	chemotaxis protein	Motility and Chemotaxis	0.375797	38.2562		(3)
159140593	Atu2709	LeuC	3-isopropylmalate dehydratase, large subunit	Enzymes	0.432353	23.9996		(3)
159140768	Atu3165	-	ABC transporter, substrate binding protein (sorbitol/mannitol)	Transporters	0.356938	7.28283		(3)
15160210	Atu3185	UgpB	ABC transporter, substrate binding protein (glycerol-3-phosphate)	Transporters	0.199796	27.3649		(3)
15160207	Atu3188	UgpC	ABC transporter, nucleotide binding/ATPase protein (glycerol-3-phosphate)	Transporters	0.305136	15.0276		(3)
15160204	Atu3191	-	outer membrane protein	Unknown Function	0.250432	21.9642		(3)
159140834	Atu3338	ThuE	ABC transporter, substrate binding protein (trehalose/maltose)	Transporters	0.428672	16.986		(3)
159140848	Atu3371	-	ABC transporter, nucleotide binding/ATPase protein (sugar)	Transporters	0.351255	28.1145		(3)
15159990	Atu3372	-	ABC transporter, substrate binding protein (sugar)	Transporters	0.303942	20.0381		(3)
15159875	Atu3472	BkdA2	2-oxoisovalerate dehydrogenase beta subunit	Enzymes	0.307593	25.1172		(3)
159140888	Atu3473	BkdA1	2-oxoisovalerate dehydrogenase alpha subunit	Enzymes	0.264169	21.1669		(3)
15159407	Atu3891	-	conserved hypothetical protein	Transporters	0.28479	11.6722		(3)
15159402	Atu3895	-	ABC transporter, nucleotide binding/ATPase protein (sugar)	Transporters	0.315453	31.9591		(2)
159141133	Atu4029	-	gluconolactonase precursor	Enzymes	0.268772	23.5534		(3)
159141134	Atu4032	-	ABC transporter, nucleotide binding/ATPase protein (sugar)	Transporters	0.357204	5.14066		(3)
15159249	Atu4033	-	ABC transporter, substrate binding protein (sugar)	Transporters	0.206388	7.92007		(3)
159141303	Atu4447	-	ABC transporter, substrate binding protein (sorbitol)	Transporters	0.423683	18.7463		(3)
159141396	Atu4660	MelA	alpha-galactosidase	Enzymes	0.437932	15.9324		(2)
15158460	Atu4727	-	conserved hypothetical protein	Unknown Function	0.411075	10.7739		(3)
159141475	Atu4842	-	ABC transporter, substrate binding protein (sugar)	Transporters	0.382624	12.5554		(3)
159141574	Atu5156	AtsC	short chain dehydrogenase dehydrogenases	Unknown Function	0.268219	4.86619		(2)
15162040	Atu5268	DctP	ABC transporter, substrate binding protein	Unknown Function	0.252805	13.1581		(3)
15163623	Atu6131	TraM	TraR Antiactivator	Unknown Function	0.152491	77,1*	0.270124	(2)
159141774	Atu6132	McpA	methyl-accepting chemotaxis protein	Motility and Chemotaxis	0.286845	47,0*	0.421644	(3)
