# Supplementary material for: Profound Impact of Hfq on Nutrient Acquisition, Metabolism and Motility in the Plant Pathogen Agrobacterium tumefaciens
Source: PLoS One. 2014 Oct 17;9(10):e110427. doi: 10.1371/journal.pone.0110427 (PMC4201532; doi:10.1371/journal.pone.0110427)
Supplement: Table S5 — mRNAs enriched by Hfq3xFlag. (XLSX) [file pone.0110427.s010.xlsx]

## Sheet: Tab. S5
Tab. S5: mRNAs enriched by Hfq3xFlag
MTU	minimal transcriptional unit (5' end -54 nucleotides, 3' end +20 nucleotides)												NC_003062.2		circular chromosome
TSS_Wilms	Transcriptional Start Site identified by Wilms et al., 2012												NC_003063.2		linear chromosome
TSS_Lee	Transcriptional Start Site identified by Lee et al., 2013												NC_003064.2		At-plasmid
ext_5'/3'	Transcript was extended by overlapping reads based on experimental data												NC_003065.3		Ti-plasmid
FC	Fold Change, ratio of hfq3xFlag/hfqWT tnoar (total number of aligned reads)										KEGG ontology:			[1]	Transporters
RPM	Reads per million (RRC per gene divided by total number of aligned reads x 106)													[2]	Enzymes
RRC	Raw read countings													[3]	Transcription
#	regulated by AbcR1													[4]	Translation
														[5]	Motility, Signal Transduction, Secretion
Exp	exponential													[6]	Protein Biosynthesis and Modification
Stat	stationary													[7]	Cell Envelope Biogenesis
-Vir	non-induced													[8]	Diverse Function
+Vir	virulence-induced
1	Kanehisa, M., Goto, S., Sato, Y., Kawashima, M., Furumichi, M., and Tanabe, M.; Data, information, knowledge and principle: back to metabolism in KEGG. Nucleic Acids Res. 42, D199–D205 (2014).
	Kanehisa, M. and Goto, S.; KEGG: Kyoto Encyclopedia of Genes and Genomes. Nucleic Acids Res. 28, 27-30 (2000)
																	FC>2, RPM>50
								Exp			Stat			-Vir			+Vir
Replicon	Feature	Start	End	Strand	Annotation	Gene Name	KEGG1	RRC	RPM	FC	RRC	RPM	FC	RRC	RPM	FC	RRC	RPM	FC
NC_003062.2	MTU	5831	6997	+	atu0009	mltA	[2]	451	46.6215	0.609927	576.083	114.834	1.4261	529.893	50.1803	2.10786	243.75	25.0006	0.704588
NC_003062.2	MTU	6940	7563	+	atu0010			263.5	27.2389	1.85151	219	43.6544	1.51472	437.167	41.3992	1.49058	251.167	25.7613	2.93548
NC_003062.2	MTU	10584	11240	-	atu0013			313.6	32.418	1.67347	299.333	59.6676	3.44036	143.5	13.5893	1.14166	137.917	14.1456	7.25347
NC_003062.2	MTU	11301	12197	+	atu0014	hpcE		243.083	25.1284	0.486515	269.444	53.7097	2.19126	148.833	14.0944	1.48011	106.5	10.9233	2.58516
NC_003062.2	MTU_ext_5	12267	13555	+	atu0015	depA	[2]	3152.12	325.847	1.78856	1100.67	219.401	1.11181	6270.9	593.847	5.89252	3325.77	341.113	6.72741
NC_003062.2	TSS_Wilms	13605	14412	+	atu0016			134.5	13.9037	0.650867	257.167	51.2623	1.20524	294.226	27.8629	2.34081	174.976	17.9467	0.528376
NC_003062.2	TSS_Lee	19601	20019	-	atu0022	trxA	[6]	955.833	98.8079	0.676081	2874.83	573.055	3.27603	3516.77	333.034	3.77241	2084.37	213.787	2.59465
NC_003062.2	MTU	20019	23630	-	atu0023	uvrD		495.708	51.2431	0.997172	927.984	184.98	2.09677	351.361	33.2735	0.876289	187.293	19.21	1.66484
NC_003062.2	MTU	31650	31871	-	atu0028			369.667	38.2138	1.25103	343.917	68.5546	3.93937	923.867	87.4892	1.68323	495.708	50.8431	1.23656
NC_003062.2	MTU	39761	40783	-	atu0037	panK	[2]	394.917	40.824	1.18546	141.483	28.2026	0.719862	104.5	9.89604	0.377901	70.004	7.18007	3.23274
NC_003062.2	MTU	43268	43816	-	atu8115			437.743	45.2511	0.70415	111.5	22.2259	0.751384	84.6167	8.01311	3.36597	65	6.66683	4.55807
NC_003062.2	MTU	44610	45146	+	atu0044	hslV	[6]	220.726	22.8173	0.808318	243.233	48.4849	0.802323	963.833	91.274	2.37157	600.833	61.6254	1.3352
NC_003062.2	MTU	47702	49990	+	atu0047	glcB	[2]	1590.14	164.379	0.856206	1667.27	332.346	2.29436	703.093	66.5821	1.46559	470.678	48.2758	0.495777
NC_003062.2	TSS_Wilms	50939	51553	+	atu0049			214.167	22.1392	0.840214	114.976	22.9188	1.02375	402.417	38.1084	2.28682	360.833	37.0094	2.07026
NC_003062.2	MTU	52235	53596	-	atu0051	actS	[5]	1208.28	124.905	1.71308	273.583	54.5347	0.792503	598.958	56.7207	3.5739	348.192	35.7128	1.76506
NC_003062.2	TSS_Lee	65014	66388	-	atu0062	frcR		1517.75	156.895	0.9599	1271.52	253.458	2.15543	449.077	42.5271	1.48866	135.861	13.9348	0.369588
NC_003062.2	TSS_Lee_ext_5	66474	67593	+	atu0063#	frcB	[1]	20563.9	2125.77	1.66376	10225.7	2038.34	3.12567	3233.75	306.233	0.661365	726.45	74.5095	0.131068
NC_003062.2	MTU	67764	68900	+	atu0064	frcC	[1]	13655.6	1411.63	0.722309	3294.03	656.616	1.81591	1559.17	147.651	2.77711	128.75	13.2054	0.205713
NC_003062.2	MTU	68846	69682	+	atu0065	frcA	[1]	1591.12	164.479	0.875534	725.167	144.551	2.11194	235.167	22.27	2.33868	65.6667	6.7352	0.168469
NC_003062.2	MTU	69625	70308	+	atu0066			3392.08	350.652	1.02214	635.792	126.736	1.1703	182.708	17.3023	2.18039	58.5833	6.00869	0.368502
NC_003062.2	MTU	71645	73780	+	atu0070	nrdE	[3]	5659.98	585.093	1.17728	30133.5	6006.66	2.1474	20226.3	1915.41	1.62268	7972.07	817.668	1.50774
NC_003062.2	MTU	74761	76050	-	atu0072			301.327	31.1492	0.941542	128.833	25.681	1.38202	423.783	40.1318	4.81648	411.333	42.189	2.7944
NC_003062.2	MTU	76011	77192	+	atu0073		[3]	196.5	20.3129	0.596188	152.75	30.4484	1.50921	141.75	13.4236	0.451094	112.7	11.5593	2.09197
NC_003062.2	MTU	78423	79166	-	atu0076			235.583	24.3531	2.11388	239.5	47.7407	1.21514	281.833	26.6893	1.12111	186.667	19.1458	5.89044
NC_003062.2	MTU	79161	80219	-	atu0077			218.5	22.5871	3.93117	158.25	31.5448	1.76772	223.75	21.1889	0.624253	151.333	15.5217	0.645332
NC_003062.2	MTU	80326	80919	+	atu0078			357.5	36.9561	1.04971	868.5	173.122	2.08847	581.833	55.099	1.08917	202	20.7184	0.544811
NC_003062.2	TSS_Lee	86832	87236	-	atu0084	rpsO	[4]	5056	522.657	0.602973	457.167	91.1293	0.365675	777.333	73.6126	1.40553	728.833	74.7539	2.91127
NC_003062.2	MTU	97788	98447	-	atu0093	recR	[3]	261.4	27.0219	1.89326	176.25	35.1328	1.8817	171.742	16.2638	0.853965	104.424	10.7104	6.5904
NC_003062.2	MTU	98438	99106	+	atu0094			117.5	12.1464	1.30498	95	18.9368	0.986966	168.867	15.9915	1.67934	112.75	11.5644	2.51889
NC_003062.2	TSS_Lee	99106	99517	-	atu0095			903.688	93.4174	1.46199	309.283	61.651	0.831414	662.479	62.7361	2.92809	379	38.8727	1.09722
NC_003062.2	MTU	109343	109591	-	atu0105			54.8333	5.66832	1.05048	19.6667	3.92026	0.755169	73.1667	6.9288	2.9105	49.1389	5.04001	0.674183
NC_003062.2	TSS_Lee	110404	111908	-	atu0108			703	72.6716	0.917632	1103.45	219.956	2.19816	352.204	33.3533	0.934021	261.664	26.838	1.33178
NC_003062.2	TSS_Lee	117132	117437	+	atu0112	rpmF	[4]	3025.58	312.765	1.14762	151.5	30.1993	0.636726	774.583	73.3522	1.33966	1101.92	113.02	2.79855
NC_003062.2	MTU	119349	120749	+	atu0114	dctD	[5]	122.333	12.646	0.946895	281.367	56.0862	2.53399	188	17.8034	1.04351	138.433	14.1986	0.571031
NC_003062.2	MTU	121468	121932	+	atu0116			35.5	3.66976	0.41551	101.833	20.299	2.67783	63.3333	5.9976	0.581386	56.4333	5.78817	0.337914
NC_003062.2	MTU	122449	124008	+	atu0118			162.333	16.781	1.06701	401.9	80.1128	3.00386	216.226	20.4764	2.73677	227.75	23.3595	1.78187
NC_003062.2	MTU	128690	129061	+	atu0124			358	37.0077	1.04001	146.667	29.2358	1.01039	284.5	26.9418	3.77238	176	18.0517	2.17798
NC_003062.2	TSS_Lee	128913	129804	+	atu0125	msrA	[2]	643.917	66.564	1.07944	727.333	144.983	1.68584	2305.17	218.297	2.32145	1409.25	144.542	1.06515
NC_003062.2	TSS_Lee_ext_5	129876	131010	+	atu0126			4869.03	503.329	1.87156	5828.18	1161.76	2.32457	4542.82	430.2	3.17033	3628.33	372.146	2.55855
NC_003062.2	MTU	131019	132578	+	atu0127			4114.07	425.286	3.78755	1848.13	368.397	2.97237	1463.9	138.63	4.32688	764.126	78.3738	1.23354
NC_003062.2	MTU	135825	136652	+	atu0132	deoC	[2]	835.405	86.3588	1.40965	772.5	153.986	2.55351	368.783	34.9234	1.48498	217.167	22.274	4.21716
NC_003062.2	MTU	139299	140330	-	atu0136	add	[2]	448.333	46.3458	1.53317	617.5	123.089	3.24001	215.333	20.3918	1.12955	162.517	16.6688	0.765427
NC_003062.2	MTU	141609	142493	-	atu0138	surf	[8]	206.667	21.3639	1.7003	14.3333	2.85714	0.17084	186.167	17.6298	2.11587	126.7	12.9952	0.435843
NC_003062.2	MTU	142549	142995	-	atu0139	cyoD		271.5	28.0659	1.89203	57.5	11.4618	0.72634	141.167	13.3683	0.303539	113.569	11.6484	2.23987
NC_003062.2	TSS_Wilms	146983	148395	+	atu0143			1068.07	110.41	0.378765	7861.94	1567.16	3.37474	3499.71	331.419	1.8198	1686.45	172.973	1.57993
NC_003062.2	MTU	156070	156630	-	atu0147			147.042	15.2002	0.862312	52.9167	10.5481	0.563177	105.533	9.99389	0.419801	74.3333	7.62411	5.86414
NC_003062.2	MTU	156660	157310	-	atu0148			197.167	20.3818	1.37628	69.6667	13.887	1.55899	127	12.0268	2.52597	85.4167	8.76089	1.77719
NC_003062.2	MTU	162972	164027	+	atu0157		[1]	5775.35	597.019	1.64562	3259.17	649.666	3.15015	2866.83	271.486	4.1469	2226.67	228.382	2.57851
NC_003062.2	MTU	164885	165724	+	atu0159		[1]	292	30.1851	1.40806	343.5	68.4716	2.41061	130.527	12.3608	1.15383	77.0833	7.90617	0.412277
NC_003062.2	MTU	165705	166496	+	atu0160	hutC	[3]	366.333	37.8692	1.89984	554	110.432	5.20723	153.667	14.5521	0.67919	86.3333	8.85491	0.486487
NC_003062.2	MTU	167737	168294	+	atu0162	exbD	[1]	50.3333	5.20314	0.436122	179.5	35.7806	1.76064	898.25	85.0633	5.1045	635.292	65.1597	0.833563
NC_003062.2	MTU	168237	169214	+	atu0163	tonB	[1]	374.667	38.7306	0.241089	557.333	111.096	3.44891	5845.13	553.527	9.96487	5160.73	529.318	3.31898
NC_003062.2	MTU	169303	170346	+	atu0164		[2]	323.333	33.4241	1.04538	401	79.9334	2.05303	340.4	32.2355	1.1284	240.833	24.7014	0.716954
NC_003062.2	TSS_Lee	170890	171184	-	atu0166			58.3333	6.03013	0.503381	47.5	9.46842	0.610286	126.667	11.9952	3.02321	111.75	11.4618	0.333201
NC_003062.2	MTU	172364	172969	-	atu0168	gmk	[2]	85.8667	8.87635	0.463465	242.833	48.4052	2.60906	151.867	14.3816	1.8588	84.8333	8.70106	0.75943
NC_003062.2	MTU	184987	185778	+	atu0182		[3]	605.2	62.5617	1.65649	230.5	45.9467	1.47934	2337.56	221.364	7.15275	2267.57	232.576	1.91324
NC_003062.2	TSS_Lee	188230	189363	-	atu0186	mepA	[6]	467.667	48.3444	0.668754	1549.92	308.954	2.38927	1378.06	130.501	0.946886	984.167	100.943	0.895854
NC_003062.2	MTU_ext_3	198222	199670	+	atu0194	ordL	[2]	361.667	37.3868	1.73938	684.6	136.465	3.72153	379.933	35.9793	0.81694	288.183	29.558	1.43891
NC_003062.2	MTU_ext_3	199635	200209	-	atu0195	gntK	[2]	786.917	81.3464	1.09822	326.5	65.0829	1.16255	770.333	72.9497	4.08575	515.333	52.856	4.22385
NC_003062.2	MTU	200261	201055	-	atu0196		[1]	26.3333	2.72217	0.323406	109.167	21.7607	1.51595	255.91	24.2344	3.85183	139.767	14.3354	132.314
NC_003062.2	MTU	201933	203132	-	atu0198		[1]	81.5	8.42495	0.442886	361.6	72.0796	1.2691	1469.27	139.138	2.5976	552.367	56.6543	1.10529
NC_003062.2	TSS_Wilms_ext_3	205415	206096	-	atu0201	aau3	[3]	3168.58	327.548	0.444557	1881.92	375.132	0.74529	7471.05	707.5	2.68604	6001.5	615.554	2.14477
NC_003062.2	MTU	208238	209395	-	atu0204			61.75	6.38332	0.631973	70.25	14.0033	2.13855	122	11.5533	0.727956	92.7083	9.50877	0.517787
NC_003062.2	MTU	211219	211590	+	atu0206			151.5	15.6611	4.61806	62	12.3588	3.91592	178.75	16.9274	2.0884	128.167	13.1456	7.58328
NC_003062.2	MTU	215582	216487	+	atu0211			281.917	29.1427	0.827782	606.5	120.897	3.25302	401.633	38.0342	0.515374	251.75	25.8211	0.629659
NC_003062.2	MTU	220882	221922	-	atu0216	ctpI	[5]	564.917	58.3975	0.87773	334.333	66.6444	1.74341	219	20.7391	1.08895	71.2	7.30274	8.98712
NC_003062.2	MTU	221878	222936	-	atu0217	ctpH	[5]	1958.2	202.426	1.69187	583	116.212	1.70341	596.667	56.5037	1.82576	370	37.9496	3.88014
NC_003062.2	MTU	222897	224426	-	atu0218	ctpG	[5]	349	36.0774	1.02476	296	59.0032	1.28975	173.833	16.4618	2.30497	75.9167	7.78651	7.18686
NC_003062.2	MTU	225724	226359	-	atu0220	ctpE	[5]	136.143	14.0736	1.09875	162.25	32.3421	1.22858	54.5833	5.16898	4.34255	23.75	2.43596	0.277575
NC_003062.2	MTU	228993	229559	-	atu0223	ctpB	[5]	2344.92	242.402	0.851771	635.083	126.594	1.15159	908.75	86.0576	2.12642	576.95	59.1758	1.95765
NC_003062.2	TSS_Lee	229587	229879	-	atu0224	ctpA	[5]	11569.8	1196.01	1.83302	11232.5	2239.03	2.67413	6339	600.296	6.54959	6249.75	641.015	6.03109
NC_003062.2	TSS_Wilms	229869	230198	-	atu0225			7973.08	824.206	1.90688	10559.5	2104.88	3.25856	5465.17	517.545	11.1487	5562.17	570.492	8.40475
NC_003062.2	MTU	231447	231950	+	atu0229			40.6667	4.20386	0.665274	55	10.9634	0.917769	84.5833	8.00995	8.41161	87.6667	8.99167	0.521962
NC_003062.2	MTU	232057	232785	+	atu0231	guaA		90.1429	9.31839	0.793225	130.25	25.9634	1.19274	124.56	11.7957	4.95486	63.5	6.51298	2.45363
NC_003062.2	MTU	236767	237138	+	atu0236			37.1667	3.84205	0.0467289	216.5	43.156	1.37642	3534.87	334.748	3.80037	1967.25	201.774	2.80898
NC_003062.2	MTU	237170	237682	-	atu0237			33.8333	3.49747	1.39856	36.3333	7.24251	1.30609	50.3333	4.76651	0.667404	53.3333	5.47022	33.6596
NC_003062.2	MTU	238673	239623	-	atu0239			413.5	42.745	4.83314	214	42.6577	2.50648	545.7	51.6772	21.7074	469.75	48.1806	37.0585
NC_003062.2	MTU	243448	243903	+	atu8117			126.583	13.0854	1.08133	71.8333	14.3189	0.990731	61.9333	5.86502	2.46365	34	3.48726	0.975364
NC_003062.2	MTU	244545	245117	+	atu0246			71.5	7.39121	2.02399	75.5	15.0498	1.57481	66.25	6.2738	1.75691	43.0333	4.41378	1.29329
NC_003062.2	MTU	246289	247440	+	atu0248			105.867	10.9438	0.958462	58.7	11.701	0.905092	140.5	13.3052	3.72597	110.367	11.3199	0.46282
NC_003062.2	TSS_Lee	247384	248557	-	atu0249			813.833	84.1289	1.44975	514	102.458	2.05665	282.867	26.7872	0.500096	203.625	20.8851	1.05337
NC_003062.2	TSS_Lee	248615	249135	-	atu0250			470.333	48.62	2.51301	98	19.5348	0.728598	328.417	31.1007	1.2442	291.25	29.8725	2.95282
NC_003062.2	TSS_Lee	249248	250292	+	atu0251			240.869	24.8995	0.994707	407.2	81.1692	2.6605	258.067	24.4386	0.380209	263.25	27.0006	0.722356
NC_003062.2	MTU_ext_5	252657	252976	+	atu0255	rpmI	[4]	26507.1	2740.13	9.96551	1235.07	246.192	3.75471	5940.5	562.559	3.45816	8007.83	821.336	4.30118
NC_003062.2	MTU	252963	253421	+	atu0256	rplT	[4]	3088.33	319.252	1.60596	243	48.4384	0.759	373.75	35.3937	0.861879	412.5	42.3087	2.04989
NC_003062.2	TSS_Lee	257987	259082	-	atu0260			45	4.65181	0.475477	51.5	10.2658	0.945769	93.125	8.81884	3.70442	48.5476	4.97936	0.227801
NC_003062.2	MTU	260016	260513	-	atu0262			247.643	25.5997	1.0287	310.75	61.9434	2.39736	372.6	35.2848	1.23514	171	17.5389	0.911497
NC_003062.2	MTU	264589	264885	-	atu0268			337	34.8369	0.65409	186.333	37.1428	1.1725	142.5	13.4946	5.66851	76.3333	7.82925	16.0584
NC_003062.2	MTU	266620	267876	-	atu0270			59.3333	6.1335	0.938549	115.5	23.0232	3.3645	44.1167	4.1778	0.292486	42.7833	4.38814	0
NC_003062.2	MTU	270145	271437	-	atu0274	ampS	[2]	645.504	66.7281	1.27685	604.828	120.563	2.43739	463.086	43.8537	0.982459	341.45	35.0213	0.728025
NC_003062.2	MTU	271961	272362	-	atu0276			259	26.7738	2.68968	75.5	15.0498	1.33921	212.5	20.1235	2.41516	211.167	21.6586	33.3178
NC_003062.2	TSS_Lee_ext_3	272422	272946	+	atu0277			6456	667.38	0.656418	3741.58	745.829	0.535127	28681.8	2716.14	2.60488	15437.7	1583.39	1.42532
NC_003062.2	TSS_Lee	272864	273791	-	atu0278			90.4167	9.3467	0.349861	122.25	24.3687	1.509	3124.7	295.906	2.54969	1941.9	199.174	0.605318
NC_003062.2	MTU	279478	280653	-	atu0286			404.31	41.7949	1.9274	270	53.8205	2.44761	324.25	30.7061	1.51745	302.5	31.0264	2.89262
NC_003062.2	MTU	291237	291578	-	atu0297			67.25	6.95187	0.624869	22	4.38537	0.430953	113.333	10.7325	2.25415	42.325	4.34113	0.43084
NC_003062.2	MTU	301516	302082	+	atu0309			458.333	47.3796	0.763354	124	24.7175	0.642151	466.583	44.1849	9.28012	186.667	19.1458	0.86624
NC_003062.2	MTU	302271	303284	+	atu0310	gshB	[8]	544.833	56.3214	0.983418	365.758	72.9083	1.59165	425.5	40.2944	0.690856	305.867	31.3717	2.37342
NC_003062.2	MTU	306182	306853	-	atu0313			261.583	27.0408	0.472135	223.583	44.568	1.02789	104.435	9.88984	0.377664	82.1667	8.42755	2.88094
NC_003062.2	MTU	310278	310706	+	atu0317			165.25	17.0825	1.01474	121.2	24.1594	1.46004	143.5	13.5893	2.85415	92.75	9.51305	2.78744
NC_003062.2	MTU_ext_3	310630	311642	-	atu0318			1754.58	181.378	0.939554	543.667	108.372	1.47735	992.217	93.9619	2.72203	1070.95	109.844	2.71444
NC_003062.2	TSS_Lee	315456	316355	+	atu0322	fadB	[2]	588.583	60.844	1.36205	577.222	115.061	2.03731	675.167	63.9376	1.07287	397.667	40.7873	0.789228
NC_003062.2	TSS_Wilms	316388	316797	+	atu0323	rpsT	[4]	11814.3	1221.29	7.97072	692	137.94	1.95797	2058.33	194.922	1.46212	3173.5	325.495	2.4425
NC_003062.2	MTU	319159	320412	-	atu0325	hemN	[2]	153.167	15.8334	0.738307	68.125	13.5797	0.755988	162.167	15.357	0.967625	95.9167	9.83784	2.45411
NC_003062.2	MTU	320364	321062	-	atu0326	ham1	[2]	254.5	26.3086	1.08812	92.75	18.4883	1.01921	230.583	21.836	1.96551	163.417	16.7611	2.4556
NC_003062.2	TSS_Wilms	324346	325094	-	atu0331			6476.17	669.465	1.6608	3340.73	665.924	1.42838	6729.87	637.311	3.50709	4324.17	443.515	1.71495
NC_003062.2	MTU_ext_5	328245	329020	-	atu0335		[1]	2512.83	259.761	0.897455	1313	261.727	1.21821	1694.5	160.467	2.10642	1261.94	129.433	2.02654
NC_003062.2	MTU	333448	335742	+	atu0343	barA		2256	233.211	0.396773	1443.06	287.653	0.595914	3327.71	315.131	3.72882	1730.26	177.466	3.49359
NC_003062.2	TSS_Wilms	345701	346260	+	atu8118			756.167	78.1677	1.86219	458	91.2955	1.333	956.31	90.5615	2.19468	456.583	46.8302	1.11761
NC_003062.2	MTU	346929	347651	+	atu0352			258.7	26.7427	0.191596	706.667	140.863	1.29424	1504	142.427	1.20257	2311.99	237.133	2.56439
NC_003062.2	TSS_Lee	355647	356206	+	atu0361			8823.08	912.074	0.963745	13222.8	2635.77	5.53665	13968.9	1322.84	9.28697	13128.1	1346.51	10.9499
NC_003062.2	MTU	360812	361378	+	atu0366	def	[2]	207.833	21.4845	0.630348	82.8333	16.5116	0.797432	148.56	14.0684	2.36382	84.4167	8.65833	0.467341
NC_003062.2	TSS_Lee	370445	370985	+	atu0375	hspC		318	32.8728	1.12846	448	89.3021	2.65932	2065.83	195.632	2.08042	784.5	80.4635	1.244
NC_003062.2	TSS_Wilms	374933	375420	+	atu0382			875.958	90.551	0.137542	922.333	183.853	1.12534	10775.1	1020.39	6.85799	12262.3	1257.71	5.49175
NC_003062.2	MTU	377842	378279	-	atu0385	rnpA	[4]	2099.38	217.02	1.85238	246	49.0364	0.421419	754.333	71.4346	1.46374	983.625	100.887	2.09018
NC_003062.2	MTU	378262	378453	-	atu8066	rpmH		6357.33	657.18	2.09295	832.767	166	0.295569	829	78.5054	1.24441	1284.5	131.747	1.59267
NC_003062.2	MTU	378441	378767	-	atu0386			5918.75	611.842	2.19174	857.767	170.983	0.342788	755.5	71.545	1.27885	1151.5	118.105	1.40567
NC_003062.2	TSS_Lee_ext_5	400148	402106	-	atu0405	fadD	[8]	1799.42	186.012	1.71851	1726.41	344.134	2.4795	1496.98	141.763	1.13426	1115.08	114.37	0.592366
NC_003062.2	TSS_Lee	403431	404517	+	atu0407	fbpA	[1]	207.083	21.4069	0.835239	225.5	44.9501	1.21673	524.686	49.6872	0.941572	342.417	35.1205	4.69794
NC_003062.2	MTU	404516	406246	+	atu0408	fbpA3	[1]	211.458	21.8591	0.729943	113.333	22.5913	0.526406	139.617	13.2215	0.876918	85.75	8.79508	2.25493
NC_003062.2	MTU	408689	409606	+	atu0410			37.1667	3.84205	0.78444	50	9.96675	0.762767	694.9	65.8063	14.7426	347.833	35.6761	0.39841
NC_003062.2	TSS_Lee	410161	410653	-	atu8120			5051.67	522.209	2.87883	2920.87	582.231	3.0747	13370.9	1266.21	2.63743	8232.25	844.354	1.63381
NC_003062.2	MTU	413681	414616	-	atu0418			2320.83	239.913	1.60324	898.767	179.156	2.07942	1724.93	163.349	3.29357	1585.28	162.597	1.80813
NC_003062.2	MTU	414747	416102	+	atu0419		[5]	725	74.9459	1.94077	294.833	58.7706	1.89547	712.417	67.4651	4.04846	498.667	51.1465	1.04004
NC_003062.2	TSS_Wilms	426275	427448	+	atu0430	hslO	[6]	1310.9	135.513	0.396866	1705.71	340.007	0.5145	3913.07	370.563	4.09626	1591.62	163.247	3.78105
NC_003062.2	MTU	430643	430770	+	atu0435		[8]	9491.67	981.188	0.873673	15122.2	3014.38	3.58905	4038.39	382.431	2.12187	3496.74	358.648	1.266
NC_003062.2	MTU	433811	434893	-	atu0438	intD		349	36.0774	1.43398	282.5	56.3122	1.98252	600.5	56.8667	2.27498	409.833	42.0352	2.26227
NC_003062.2	TSS_Lee	438436	439111	-	atu0443			1620.5	167.517	5.12014	603.75	120.349	3.24341	1058.33	100.223	4.95288	643.75	66.0272	3.68232
NC_003062.2	MTU	439065	439438	+	atu0444			67	6.92603	3.05248	133.333	26.578	11.9349	156.833	14.8519	0.89124	56.8333	5.8292	0.604526
NC_003062.2	TSS_Lee	454207	454630	-	atu0458			340.25	35.1729	1.29878	125	24.9169	0.911289	350.25	33.1683	3.09614	287.25	29.4622	0.749127
NC_003062.2	MTU	455299	456513	+	atu0461			8.83333	0.913133	0.366932	17.5	3.48836	1.79193	90.7	8.58919	0	56.6667	5.8121	35.7634
NC_003062.2	MTU	458862	459062	-	atu0467			97	10.0272	2.91484	28.5	5.68105	1.94552	109.5	10.3695	1.45193	92.3333	9.47031	0
NC_003062.2	TSS_Wilms	459166	459669	+	atu0468			568.917	58.811	0.621828	828.167	165.083	1.64347	3483.58	329.892	3.28633	1763.58	180.885	1.53733
NC_003062.2	TSS_Wilms_ext_3	460392	460775	-	atu0471			526.333	54.409	0.658427	357.5	71.2623	1.06527	4786.75	453.3	6.04484	2819.25	289.161	1.5526
NC_003062.2	TSS_Lee	461126	461797	+	atu0472			37.6667	3.89374	0.0622688	213.667	42.5913	5.70745	2116.75	200.454	3.55784	5144.62	527.666	1.3947
NC_003062.2	MTU	462803	463402	+	atu0474		[3]	318.483	32.9228	0.903834	307.5	61.2955	2.1715	475.85	45.0625	2.95763	327.767	33.6179	1.61609
NC_003062.2	TSS_Lee	464328	465117	+	atu0476	aqpZ	[8]	987.75	102.107	0.622225	1297.98	258.734	1.03187	4701.58	445.235	2.22648	1714	175.799	1.31758
NC_003062.2	TSS_Wilms	472990	473749	-	atu0484			4101.42	423.978	2.94465	2161.5	430.863	2.097	3993.08	378.141	4.41225	2994.2	307.105	2.32363
NC_003062.2	MTU	475374	475925	-	atu8129			136.25	14.0847	0.539781	122.5	24.4185	1.23195	158	14.9624	0.546529	108.5	11.1285	2.44558
NC_003062.2	MTU	489516	489851	+	atu0500			70	7.23615	1.78133	21	4.18604	1.81949	78.5	7.43387	6.24531	39.5	4.05138	0.997167
NC_003062.2	MTU_ext_5	489948	491813	+	atu0501	acd	[2]	1659.45	171.543	0.819767	642.01	127.975	0.778019	1273.37	120.586	2.02613	1756.18	180.126	2.15634
NC_003062.2	MTU	495564	496049	+	atu0504			56	5.78892	0.49432	56.1667	11.196	2.94249	1068.95	101.228	7.08697	1283.25	131.619	5.78487
NC_003062.2	MTU	497122	497520	-	atu0507	phaG	[1]	299.5	30.9604	0.892399	258.5	51.5281	1.19574	153.5	14.5363	12.2122	79.5	8.15404	0.510243
NC_003062.2	MTU	505702	506055	+	atu0515		[5]	406.7	42.042	2.12741	81	16.1461	0.732808	42.5	4.0247	1.12707	28.5	2.92315	1.28478
NC_003062.2	TSS_Wilms	513887	514921	+	atu0524	luxR		3584.33	370.525	1.6584	1782.17	355.248	0.970828	4827.25	457.135	2.66699	3531.56	362.22	2.14105
NC_003062.2	TSS_Wilms	514824	515676	+	atu0525	agrR		2196.25	227.034	1.69965	1698.83	338.637	2.10853	3787.23	358.646	2.64302	4336.75	444.806	3.34188
NC_003062.2	TSS_Lee	521486	522007	+	atu0528	mscL	[1]	565.833	58.4922	0.353659	893.333	178.073	1.92269	2522.79	238.906	3.78695	3365	345.136	8.32828
NC_003062.2	MTU	522088	523308	+	atu0529	aspB		632.833	65.4183	0.5749	333.833	66.5447	0.943574	682.333	64.6162	1.39193	439.5	45.078	4.4028
NC_003062.2	MTU	523585	524670	+	atu0530	galE	[2]	2350.1	242.938	1.66103	581	115.814	0.969618	3985.99	377.469	4.4249	2100.83	215.475	1.57767
NC_003062.2	MTU	526519	526872	-	atu0534	infA	[4]	740.117	76.5085	2.57252	148	29.5016	1.06348	339	32.1029	1.19868	238.458	24.4578	0.540378
NC_003062.2	MTU	526882	527424	-	atu0535			60.0833	6.21103	0.681289	43.25	8.62124	0.953115	80.8333	7.65483	2.57238	72.5833	7.44462	0.194187
NC_003062.2	MTU	531231	531551	-	atu0540			704.25	72.8009	1.6559	208.667	41.5946	0.783441	643.25	60.9151	2.55879	376.867	38.6539	1.26604
NC_003062.2	MTU	542593	544068	-	atu0557	fliI	[5]	743.675	76.8764	2.97964	113.5	22.6245	2.38955	48.4762	4.59064	0.680589	25.6667	2.63254	0.404967
NC_003062.2	MTU	549348	550484	+	atu0564	flhB	[5]	2117.92	218.937	0.930976	652.417	130.05	0.794649	1777.79	168.355	3.4497	1185.25	121.567	6.86269
NC_003062.2	MTU	554704	556038	+	atu0570			665.083	68.7521	2.22589	98.1833	19.5714	0.313474	51.4	4.86752	0.511161	32.4381	3.32706	1.07749
NC_003062.2	MTU	555981	557384	+	atu0571	motD		1010.33	104.442	2.58816	127.267	25.3687	1.72396	66.9167	6.33694	0.0822838	86	8.82072	0.658691
NC_003062.2	MTU	561686	562843	+	atu0576	flgL	[5]	1688.46	174.542	2.29296	213.792	42.6162	0.457514	412.875	39.0988	1.99076	370	37.9496	1.70864
NC_003062.2	MTU	562824	563222	+	atu0577	flaF	[5]	3641.5	376.435	4.09153	230.333	45.9135	1.09007	620.833	58.7922	3.29282	544.167	55.8133	1.41525
NC_003062.2	MTU	567403	567876	+	atu0583			409	42.2798	2.29226	287.5	57.3088	2.08249	340.75	32.2687	2.71094	179.917	18.4534	1.7742
NC_003062.2	MTU	567965	568546	+	atu0584			401	41.4528	2.77622	92.8333	18.5049	1.3492	66.5524	6.30244	0.378199	36.0833	3.70094	0.177913
NC_003062.2	MTU	569607	570335	+	atu0587	tagA		160.25	16.5656	0.77776	131.533	26.2192	1.84041	214.258	20.29	1.13639	151.783	15.5679	2.92052
NC_003062.2	TSS_Lee	573161	574294	-	atu0590	aglR	[3]	434.833	44.9503	1.01678	1097.92	218.853	3.25004	61.5	5.82398	0.43172	46.75	4.79499	0.405763
NC_003062.2	TSS_Lee	574444	575905	+	atu0591	aglE	[1]	6512.89	673.26	2.15837	7783.51	1551.53	4.19858	171.181	16.2106	0.370748	115.278	11.8236	0.129686
NC_003062.2	MTU	579877	581019	+	atu0595	aglK	[1]	1601.89	165.593	0.885486	2439.79	486.336	2.79644	98.3095	9.30981	0.311075	82.1381	8.42462	0.294539
NC_003062.2	TSS_Lee	581151	581629	+	atu8133			455	47.035	2.13022	126.75	25.2657	1.69959	290.333	27.4943	1.30745	158.5	16.2568	0.49277
NC_003062.2	MTU	581595	583010	-	atu0597			87.1818	9.0123	0.63835	109.011	21.7297	1.11118	77.3472	7.3247	0.654638	56.6667	5.8121	3.15559
NC_003062.2	MTU	583175	585049	-	atu0598	edd	[2]	407.976	42.174	0.671304	1043.6	208.026	2.10323	377.367	35.7362	0.698199	229.51	23.54	0.362119
NC_003062.2	MTU	585120	585872	-	atu0599	pgl	[2]	525.091	54.2805	1.15937	963.263	192.012	2.28584	339.444	32.145	0.509539	205.686	21.0965	0.361594
NC_003062.2	MTU	588740	590233	-	atu0602	glnA	[8]	812.56	83.9972	0.831002	1302.9	259.714	2.49015	736.917	69.7852	1.1421	484.833	49.7277	1.01657
NC_003062.2	MTU	590289	591527	+	atu0603			240.45	24.8562	3.08103	63.5595	12.6696	1.39011	94.1417	8.91511	7.48973	82.9	8.50277	0.495139
NC_003062.2	MTU_ext_5	594730	596258	+	atu0608			1364.99	141.104	1.24236	746	148.704	2.53893	1120.7	106.129	3.97251	740.75	75.9762	1.13471
NC_003062.2	TSS_Lee	596363	597527	+	atu0609	potF	[1]	3898.78	403.031	0.932265	2205.31	439.596	1.05409	2452.75	232.273	1.72179	1927.08	197.654	2.84163
NC_003062.2	TSS_Wilms	602691	606632	-	atu0614			1324.54	136.922	0.959892	1662.13	331.32	2.03407	1756.94	166.38	0.997232	1355.09	138.987	1.19195
NC_003062.2	MTU	608784	609598	+	atu0620	ftsJ	[4]	193.2	19.9718	0.760069	292.5	58.3055	2.51495	199	18.8451	0.555511	163.583	16.7782	0.504432
NC_003062.2	MTU	613934	614407	+	atu8134			255.778	26.4407	0.609527	89.3333	17.8073	0.960581	139.367	13.1979	1.10877	93.8333	9.62416	19.74
NC_003062.2	MTU	615650	616579	+	atu0627	dlhH	[2]	264.867	27.3802	1.26095	136.867	27.2823	1.3826	125.283	11.8642	0.586312	89.1667	9.14552	2.00981
NC_003062.2	MTU	619237	619860	-	atu0631	moaB		364.5	37.6797	2.13906	232.833	46.4118	3.45069	215.167	20.3761	1.00696	155.583	15.9576	49.0957
NC_003062.2	MTU	620709	622607	-	atu0633			2123.7	219.535	0.96186	2599.51	518.173	2.20355	2323.73	220.055	1.08323	1717.5	176.158	0.774247
NC_003062.2	MTU	623792	624142	+	atu0635			130.042	13.4429	1.27426	64	12.7574	2.27642	111.333	10.5431	1.47624	83.3333	8.54721	0.89141
NC_003062.2	MTU	625874	626122	+	atu0638			66.5	6.87434	0.499579	103.2	20.5714	1.01965	226	21.402	3.59603	119.5	12.2567	0.679447
NC_003062.2	TSS_Lee	627263	627620	+	atu0640			312.333	32.287	0.873509	99	19.7342	0.973878	236	22.3489	2.81636	164	16.8209	1.61724
NC_003062.2	MTU	636800	637363	-	atu8084			80.5	8.32157	0.85484	89	17.7408	1.45283	168.5	15.9568	2.23426	78.25	8.02583	0.32666
NC_003062.2	MTU	637465	638790	-	atu0647	purD	[2]	121.071	12.5156	0.924294	30.7	6.11959	0.429553	72.1111	6.82884	2.86851	40.3429	4.13783	1.35431
NC_003062.2	TSS_Wilms	644790	645446	-	atu0652			6687.83	691.345	3.08073	1872.28	373.212	1.4825	15033.3	1423.64	11.1778	14052.9	1441.35	26.2397
NC_003062.2	MTU	659173	660126	-	atu0664			70.8333	7.3223	0.76562	101	20.1328	2.59138	43.5	4.1194	0.216299	24.95	2.55904	0.735813
NC_003062.2	TSS_Wilms	660171	661657	+	atu0665	glcD	[2]	4548.62	470.207	0.96236	8370.76	1668.59	4.36145	4503.1	426.439	1.39945	2735.23	280.543	0.825301
NC_003062.2	MTU	661839	663095	+	atu0666	glcE		305.667	31.5979	0.730632	3770.41	751.574	7.50099	571.962	54.1642	0.524645	340.4	34.9137	1.00703
NC_003062.2	MTU	663057	664412	+	atu0667	glcF		131.25	13.5678	0.462847	1666.09	332.111	5.23705	333.267	31.56	0.679848	174	17.8466	10.9815
NC_003062.2	MTU	665288	666118	-	atu0669			141.167	14.5929	0.57457	130.867	26.0863	1.78129	125.861	11.9189	5.00663	63.3333	6.49588	0.172288
NC_003062.2	MTU	666915	667412	+	atu8085			43.05	4.45023	0.921233	52	10.3654	2.12983	56.2	5.32208	0.116437	45.95	4.71293	0.966662
NC_003062.2	MTU	668509	669480	+	atu0672			167.674	17.3331	0.543982	169.917	33.8703	1.0535	127.333	12.0583	0.7236	86.5	8.87201	5.45917
NC_003062.2	MTU	669466	670284	-	atu0673			249.7	25.8124	1.52448	228.611	45.5702	2.25874	350.893	33.2292	3.04542	201.611	20.6786	0.922032
NC_003062.2	MTU	670237	670580	-	atu0674			65	6.71928	1.5828	103.25	20.5813	2.47438	175.2	16.5913	1.63983	91.5	9.38484	0.395529
NC_003062.2	MTU	673897	674643	+	atu0679	hisG	[2]	539.167	55.7356	4.44276	98.7	19.6744	1.96763	266.617	25.2483	4.18148	265.333	27.2143	2.14688
NC_003062.2	MTU	675270	675758	-	atu0681			49.1667	5.08254	1.3819	77	15.3488	2.875	120.833	11.4428	0.961327	147.5	15.1286	1.25797
NC_003062.2	TSS_Lee	692967	693276	+	atu8086			734	75.8762	1.31278	299	59.6012	1.02755	515.75	48.841	2.46192	360.292	36.9539	1.06338
NC_003062.2	TSS_Lee	693317	694813	+	atu0695	kdtA	[7]	3017.14	311.893	1.56196	1438.14	286.672	1.24572	4897.72	463.808	4.02395	3663.56	375.759	2.58821
NC_003062.2	MTU	697118	698992	-	atu0699	mutL	[3]	278.591	28.7989	0.74309	696.301	138.797	1.36952	529.833	50.1746	0.679879	330.983	33.9478	2.48678
NC_003062.2	MTU	703574	704257	-	atu0703	kdgA	[2]	131.726	13.617	1.61309	257.5	51.3288	5.38767	150.583	14.2601	1.12314	93.25	9.56433	0.717704
NC_003062.2	MTU	704219	705187	-	atu0704	dgoK	[2]	49.8236	5.15045	1.06261	103.25	20.5813	2.92569	82.8333	7.84423	0.672455	52.3333	5.36765	4.71836
NC_003062.2	TSS_Wilms	705978	706895	+	atu0706	kdgR		61.6429	6.37224	0.511121	52.3333	10.4319	1.47365	199.5	18.8924	0.51756	187.333	19.2141	3.03152
NC_003062.2	MTU	707187	707846	+	atu0707			172	17.7803	0.929553	103	20.5315	0.943206	238.2	22.5573	3.79015	155.333	15.932	0.544632
NC_003062.2	MTU	713971	715206	+	atu0712			525.083	54.2798	0.886019	532.833	106.212	1.83628	292.25	27.6758	0.645857	152.417	15.6329	4.00804
NC_003062.2	MTU	717622	718161	+	atu0717	atpF	[8]	3723.03	384.863	0.770753	462.583	92.2091	0.437812	318.5	30.1616	0.703868	312.37	32.0388	2.26601
NC_003062.2	MTU	718389	718904	+	atu0718			276.25	28.557	1.10059	236.25	47.0929	1.47424	398.25	37.7138	2.26314	248.15	25.4519	1.13487
NC_003062.2	MTU_ext_5	719724	720443	-	atu0720	rnhB	[3]	1196.42	123.678	0.580604	2517.25	501.776	1.15144	29526.6	2796.13	7.56546	11366.2	1165.79	7.76341
NC_003062.2	MTU	722685	724175	-	atu0723			305.226	31.5523	1.58196	142.833	28.4717	1.03129	137.833	13.0527	2.43683	104.375	10.7054	0.890175
NC_003062.2	TSS_Wilms	728588	729163	+	atu0728			123.583	12.7753	0.209786	241.75	48.1893	1.21561	3426.41	324.477	4.98656	1742.17	178.688	1.93236
NC_003062.2	TSS_Lee	729215	729930	+	atu0730			1602.58	165.665	1.2742	1812.5	361.295	2.56043	4680.02	443.193	1.73852	3011.33	308.862	0.799708
NC_003062.2	MTU	740657	741082	+	atu0742			258.167	26.6876	1.69328	138	27.5082	0.991622	175.833	16.6512	2.33149	135.5	13.8978	1.1106
NC_003062.2	MTU	745910	746218	-	atu0747	xseB	[3]	328.5	33.9582	1.01522	262.667	52.3587	1.66445	677.6	64.168	4.49238	521.167	53.4543	1.04253
NC_003062.2	MTU	753087	753441	+	atu0755			638.976	66.0533	0.711154	536.833	107.01	1.34669	400.033	37.8827	0.95797	304.5	31.2315	2.08886
NC_003062.2	MTU	754189	755061	-	atu0757	fabI	[7]	1635.17	169.033	2.18488	849.833	169.402	3.69818	929.167	87.9911	2.3846	793.233	81.3592	1.0446
NC_003062.2	TSS_Lee	758553	758922	+	atu0762			94.5	9.7688	0.272381	125	24.9169	2.38634	1694.08	160.428	5.18377	1206	123.695	3.6948
NC_003062.2	MTU	758851	759579	-	atu0763			218.167	22.5527	0.561046	369.967	73.7473	2.03275	450.333	42.6461	0.504615	313.45	32.1495	1.72021
NC_003062.2	TSS_Wilms	759532	760040	-	atu0764			699.5	72.3098	0.923303	1435.37	286.119	2.78028	2149.58	203.563	1.07784	1084.08	111.191	0.649748
NC_003062.2	TSS_Wilms	762540	763519	+	atu0767	coxB	[2]	2859.66	295.613	1.59286	2640.25	526.294	2.17486	4338.32	410.835	1.82137	2369.5	243.031	0.774435
NC_003062.2	MTU	766535	766720	+	atu8013			806.583	83.3794	1.99738	459.083	91.5114	1.95313	442.583	41.9122	1.43719	273.292	28.0306	1.52637
NC_003062.2	MTU	771805	772299	+	atu0776		[3]	262	27.0839	1.87359	125.5	25.0165	1.90167	110	10.4169	2.62542	87	8.92329	0.465316
NC_003062.2	TSS_Lee	775622	776172	-	atu0779			273.7	28.2934	0.72317	335.767	66.9301	2.11084	319.933	30.2973	0.909046	216.333	22.1886	0.593617
NC_003062.2	MTU_ext_5	777926	778181	+	atu0782			356.333	36.8355	0.069632	341.667	68.1061	1.81956	27519.8	2606.1	3.78139	29920.5	3068.84	1.93576
NC_003062.2	TSS_Wilms_ext_3	783150	784616	-	atu0786			22991.2	2376.68	0.800613	13506.6	2692.34	1.36517	22101.7	2093.01	5.77145	16577.3	1700.28	4.2079
NC_003062.2	MTU	784499	786124	-	atu0787	thrC	[2]	2380.26	246.056	0.807437	931.875	185.755	0.986563	2353.52	222.875	2.97208	1796.54	184.265	1.20024
NC_003062.2	MTU	788736	789254	+	atu0792			98.5	10.1823	0.596211	104	20.7308	0.763132	148.917	14.1022	1.48094	89.5	9.17971	28.2425
NC_003062.2	MTU	789398	790552	-	atu8136			21.1667	2.18807	0.162471	77.5769	15.4638	1.01211	1123.29	106.374	2.07829	787.033	80.7233	1.89007
NC_003062.2	MTU	792032	792319	-	atu0795			258.75	26.7479	0.897162	120.167	23.9534	1.14947	364.458	34.5138	2.28312	261.925	26.8647	2.16086
NC_003062.2	MTU	793121	793786	-	atu0797		[2]	258	26.6704	2.0645	148.5	29.6013	1.00459	86	8.14411	0.441419	63.4167	6.50443	0.309061
NC_003062.2	MTU	794917	795498	+	atu8137			616.75	63.7557	1.49839	772.533	153.993	3.0161	1839.33	174.183	7.70178	1147.08	117.652	0.945098
NC_003062.2	MTU	795573	796307	+	atu0800			1561.92	161.461	1.33587	879.917	175.398	1.97824	732.06	69.3252	0.987618	548.667	56.2748	2.32398
NC_003062.2	TSS_Lee	801397	804237	+	atu0803	ppdK	[2]	6635.23	685.908	1.55333	1565.65	312.09	0.961968	7283.37	689.728	2.42448	5483.99	562.474	0.605258
NC_003062.2	TSS_Lee	805112	806571	-	atu0804			460.25	47.5777	0.648734	341.5	68.0729	1.22305	3208.81	303.871	1.98667	2527.53	259.24	2.56047
NC_003062.2	MTU	806515	807042	+	atu0805			221.797	22.9279	2.25331	208.682	41.5975	2.91183	467.405	44.2627	8.49422	340.015	34.8741	1.87615
NC_003062.2	MTU	809555	809920	-	atu0809			62.8333	6.49531	0.97519	57.8333	11.5282	1.14617	167.333	15.8463	1.66409	88.1667	9.04295	2.64969
NC_003062.2	MTU	809856	810191	-	atu0810			135	13.9554	1.23809	87	17.3422	2.48083	357.333	33.8391	2.58443	205	21.0261	0.834705
NC_003062.2	MTU	812158	812421	+	atu0812			51.8333	5.3582	0.971767	32	6.37872	1.46122	61.8333	5.85555	2.45967	39.3	4.03087	0
NC_003062.2	MTU	812434	812910	-	atu0813			1958.33	202.44	1.11108	277.833	55.3819	0.398141	330.167	31.2664	4.3779	405.083	41.548	2.97274
NC_003062.2	TSS_Lee_ext_3	818054	819283	+	atu0820		[1]	4244.67	438.786	0.453868	1306.18	260.367	0.481154	17341.4	1642.21	4.84086	13139.8	1347.7	5.56933
NC_003062.2	MTU	819354	820265	+	atu0821	cysT	[1]	740.667	76.5654	0.841573	319.083	63.6045	0.912755	2090.87	198.003	2.44626	1651.77	169.417	8.68719
NC_003062.2	TSS_Lee	825978	826485	-	atu0827			2811	290.583	0.666683	3624	722.39	1.57694	11506.7	1089.67	5.48174	6912.98	709.04	5.28197
NC_003062.2	TSS_Lee	830873	831216	-	atu8138			321	33.1829	0.828816	233.5	46.5447	2.24789	1206	114.207	1.5729	823.667	84.4807	0.751201
NC_003062.2	MTU_ext_5	831294	832698	+	atu0832			2316.28	239.443	5.04844	1748.89	348.616	5.98485	2156.62	204.229	3.42013	1444.65	148.173	3.77586
NC_003062.2	MTU	833475	834527	+	atu0834			57.3333	5.92675	1.15678	55.25	11.0133	2.64813	57.8611	5.47939	1.15083	35.886	3.6807	0.596007
NC_003062.2	TSS_Wilms	834549	835285	+	atu0835	gst	[2]	292	30.1851	0.986613	862.75	171.976	4.60914	356.042	33.7168	0.531112	206.642	21.1945	0.688207
NC_003062.2	MTU	835475	836188	-	atu0836	gst	[2]	101.225	10.464	0.551986	64.0417	12.7657	1.65824	33.4167	3.16452	1.32928	55.9167	5.73518	2.94083
NC_003062.2	TSS_Lee	836199	836839	-	atu0837			421.167	43.5375	1.8984	82.8667	16.5182	0.708531	153.417	14.5284	2.03426	135.417	13.8892	1.00546
NC_003062.2	MTU	842496	843338	-	atu0842			366.2	37.8554	2.71924	72.1	14.3721	1.40017	114.912	10.8821	2.28555	144.1	14.7798	1.06367
NC_003062.2	MTU	848182	848694	-	atu0846	ohrR		95.9524	9.91894	0.348973	62.6429	12.4869	2.24333	476.96	45.1676	1.72482	476.7	48.8935	1.52977
NC_003062.2	MTU	852436	852912	-	atu0851			188.083	19.4429	1.14499	161.667	32.2258	2.54677	289.45	27.4106	11.514	214.533	22.0039	1.53859
NC_003062.2	MTU	856715	857491	+	atu0857#			97.7576	10.1056	0.918408	471.583	94.0031	3.48308	29.2333	2.76837	0.232575	35.075	3.59752	0.819869
NC_003062.2	MTU	857391	857978	+	atu0858	pcaC	[2]	81	8.37326	0.93008	505	100.664	2.97805	11.75	1.11271	0.934807	8.16667	0.837627	0
NC_003062.2	MTU	857921	858325	+	atu0859			65	6.71928	1.35003	306.5	61.0962	3.40125	17.5	1.65723	0.464089	15.1667	1.55559	14.3579
NC_003062.2	TSS_Lee	865972	866806	-	atu0870	tam	[2]	306.944	31.73	0.981238	493.533	98.3785	2.35299	785.6	74.3955	0.942224	361	37.0265	0.642388
NC_003062.2	MTU	871702	872298	+	atu0874		[2]	125.5	12.9734	0.708997	170.083	33.9036	1.60045	110.952	10.5071	3.31018	86	8.82072	0.641418
NC_003062.2	MTU	872264	872797	-	atu0875			73.2	7.56695	0.564937	182.8	36.4384	4.3808	164.533	15.5811	1.22718	175.7	18.0209	0.632438
NC_003062.2	MTU	874387	875172	-	atu0878			37.8429	3.91195	0.651794	77.8333	15.5149	1.50288	102.208	9.67902	2.7105	70.2	7.20017	0.663241
NC_003062.2	MTU	875239	875937	+	atu0879			42.4167	4.38476	0.36234	49.4583	9.85878	0.618973	50.3333	4.76651	2.00221	21.8	2.23595	4.12751
NC_003062.2	TSS_Lee	876072	876592	+	atu0881			211.333	21.8463	0.892303	260.917	52.0098	2.17424	160.875	15.2347	0.564658	164.5	16.8722	0.731119
NC_003062.2	MTU	876606	877580	+	atu0882			199.333	20.6058	0.942613	336.442	67.0646	2.92753	118.775	11.2479	0.423112	66.4	6.81042	0.484465
NC_003062.2	TSS_Wilms	879912	880573	-	atu0887			196.083	20.2698	0.460698	112.367	22.3986	0.641104	816.176	77.291	1.21371	619.258	63.5152	2.70655
NC_003062.2	MTU	880605	881072	-	atu0888			105.25	10.8801	0.53761	68.25	13.6046	0.923407	208.75	19.7684	2.24429	156.75	16.0773	1.76657
NC_003062.2	MTU	886886	887161	-	atu0896			68.5	7.08109	0.448588	137.333	27.3753	0.7178	476.583	45.1319	0.997791	138.5	14.2055	43.7049
NC_003062.2	TSS_Lee	889613	890135	+	atu0898			620.833	64.1778	1.03849	594.833	118.571	2.25967	1112	105.305	5.10396	1328.33	136.243	11.9762
NC_003062.2	TSS_Wilms	895620	896307	+	atu0904			3507.13	362.544	2.71585	772.333	153.953	1.41374	990.933	93.8403	3.11198	721.217	73.9727	2.50554
NC_003062.2	MTU	896376	896750	+	atu0905	dskA		2388.33	246.891	1.96666	351	69.9666	1.00343	469.917	44.5006	2.07698	312.5	32.052	0.762465
NC_003062.2	MTU	903642	904175	+	atu0913	mnhE	[1]	101.167	10.458	0.640727	52.5	10.4651	2.00453	20.3667	1.9287	0.648133	26.6667	2.73511	0
NC_003062.2	MTU	904501	904887	+	atu0915	mnhG	[1]	965.25	99.7814	0.797853	156	31.0963	0.338884	403	38.1637	0	303.167	31.0948	15.9445
NC_003062.2	TSS_Lee	907894	908549	-	atu0920			9526	984.737	5.36728	12501.2	2491.94	8.02631	12732.1	1205.72	16.6969	12340.3	1265.71	16.0471
NC_003062.2	MTU	913625	914227	-	atu0925			191.833	19.8305	1.38941	464.833	92.6576	3.25197	131	12.4056	0.694807	99.1667	10.1712	0.838204
NC_003062.2	MTU	914166	914807	-	atu0926			152.1	15.7231	1.02783	172.667	34.4185	0.870173	153.5	14.5363	1.22122	83.7	8.58482	26.4123
NC_003062.2	MTU	917114	918475	-	atu0929		[2]	60.4333	6.24721	0.727024	79.95	15.9368	2.21258	89.5167	8.47713	3.56089	60.25	6.17963	0.33302
NC_003062.2	MTU	920226	922553	-	atu0931		[8]	10236.7	1058.21	3.3063	3583.78	714.374	3.60931	9289.88	879.742	5.19264	11466.4	1176.06	6.18832
NC_003062.2	TSS_Wilms	924453	924766	-	atu0935			357.167	36.9216	1.70997	154.5	30.7973	1.8712	838.801	79.4336	2.30115	879.375	90.1945	8.93086
NC_003062.2	TSS_Lee	928946	929273	+	atu0939	pemI		14249.5	1473.02	3.40202	13374	2665.91	6.19402	59049.5	5591.92	13.899	63189.5	6481.13	6.39103
NC_003062.2	MTU	929199	929612	+	atu0940	pemK	[2]	896.5	92.6744	0.969499	1765.6	351.946	2.25305	4555.78	431.428	3.86957	3144.33	322.503	2.98712
NC_003062.2	MTU	929656	929946	+	atu0941			89.3095	9.23225	0.283027	264.433	52.7108	0.686016	395	37.4061	2.29942	158.615	16.2686	0.640329
NC_003062.2	MTU	929999	931435	+	atu0942			874.675	90.4183	0.224045	941.994	187.772	0.209881	880.533	83.3856	3.28376	484.117	49.6542	0.570382
NC_003062.2	MTU	931474	931701	-	atu0943			32.4762	3.35718	0.554849	45.3333	9.03652	2.02319	938.417	88.867	5.8941	835	85.6431	3.97224
NC_003062.2	TSS_Lee	935197	936363	-	atu0946			300.5	31.0638	0.308406	43.75	8.72091	0.412368	1746.46	165.388	2.0738	1620.74	166.234	1.17383
NC_003062.2	MTU	943666	944886	+	atu0954	gp34		17.45	1.80387	1.54034	7.25	1.44518	2.04152	48.4167	4.58501	0.169938	52.8667	5.42235	3.03319
NC_003062.2	TSS_Lee	950934	951593	-	atu0962			89.119	9.21256	0.719052	172.41	34.3674	2.06042	163.417	15.4754	0.459635	128.333	13.1627	1.07991
NC_003062.2	MTU	959479	960933	+	atu0971			319.218	32.9987	1.05011	685.875	136.719	2.5609	218.81	20.721	0.527517	165.976	17.0236	0.480507
NC_003062.2	MTU	962835	963386	+	atu0974	cycJ		494.424	51.1104	2.07981	163.75	32.6411	1.22552	187	17.7087	0.531334	155	15.8978	0.858099
NC_003062.2	TSS_Wilms	974530	976936	-	atu0982		[5]	2121.67	219.324	1.41408	1497.59	298.522	3.12084	2557.39	242.182	1.50563	2149.33	220.45	1.81591
NC_003062.2	TSS_Lee	977073	977472	-	atu0983			425	43.9338	0.644733	168.167	33.5215	1.11914	66	6.25013	2.62542	51.8333	5.31637	0.499434
NC_003062.2	MTU	981877	982119	+	atu0986			29.4444	3.04378	0.818079	81.8333	16.3123	4.80904	78.8333	7.46543	0.855249	59.8889	6.1426	1.47901
NC_003062.2	TSS_Wilms	982130	983040	-	atu0987		[2]	315.7	32.635	1.04502	552.5	110.133	2.1496	290.011	27.4637	0.951453	193.488	19.8454	1.17417
NC_003062.2	MTU	988615	989295	+	atu0993		[3]	135	13.9554	1.12157	82.5	16.4451	1.99837	182.333	17.2668	1.31874	95.5	9.79511	1.31026
NC_003062.2	MTU_ext_5	989294	991310	+	atu0994		[2]	4490.64	464.214	1.81559	999.625	199.26	0.801374	2513.28	238.005	4.6552	2667.61	273.608	1.85416
NC_003062.2	MTU	993651	994094	+	atu0997			147.25	15.2218	1.08505	274.25	54.6676	4.10047	313.333	29.6723	2.41241	200.333	20.5475	4.21447
NC_003062.2	MTU	998208	999170	+	atu1001			101	10.4407	0.426129	277.5	55.3155	2.62474	424.25	40.176	1.40635	299.226	30.6906	1.79854
NC_003062.2	MTU	1001190	1001633	-	atu1004			266.667	27.5663	1.99272	161.5	32.1926	2.15529	409	38.7319	4.33857	236	24.2057	4.6545
NC_003062.2	MTU	1001576	1001860	-	atu1005			3221.5	333.018	0.297299	1509	300.797	0.466942	2184.67	206.886	4.0896	1173.64	120.377	2.33294
NC_003062.2	MTU_ext_3	1001825	1003432	-	atu1006	amn	[2]	6020.2	622.33	0.349654	3814.31	760.326	0.645811	3895	368.852	2.10802	2109.5	216.364	1.32514
NC_003062.2	TSS_Lee	1004717	1005270	-	atu1009			1175.25	121.49	2.30045	351.5	70.0663	1.41989	474.726	44.9561	1.21833	292.933	30.0452	0.58137
NC_003062.2	TSS_Wilms_ext_3	1005573	1006132	+	atu8144			127426	13172.5	2.12293	36625.7	7300.78	3.49073	294604	27898.7	42.8485	248558	25493.7	83.53
NC_003062.2	MTU_ext_3	1007422	1007921	-	atu8145			1965	203.129	0.935953	548.667	109.369	1.06827	661.5	62.6433	1.54787	685	70.2581	3.06607
NC_003062.2	TSS_Wilms	1008155	1009453	+	atu1013		[2]	3514.78	363.336	2.78777	1339.75	267.059	1.94651	855.021	80.9696	0.747514	406.5	41.6933	1.02963
NC_003062.2	TSS_Lee	1011375	1011738	+	atu1018			54.5833	5.64248	0.497358	58	11.5614	1.01284	379	35.8909	2.23352	179.25	18.3851	0.549165
NC_003062.2	TSS_Wilms_ext_3	1017574	1018588	+	atu1024	dapA	[2]	3388.09	350.239	0.646354	1422.75	283.604	0.852426	1658.86	157.093	1.6566	1332.81	136.702	2.72661
NC_003062.2	TSS_Lee_ext_5	1018614	1019199	+	atu1025	smpB		1588.92	164.252	1.24465	521.333	103.92	0.97139	1524	144.321	7.13215	1460.67	149.816	2.82619
NC_003062.2	TSS_Wilms	1021157	1021848	-	atu1028			6449.25	666.682	1.6075	1936	385.913	2.1127	5705.53	540.308	5.04357	4309.48	442.008	6.69899
NC_003062.2	TSS_Lee	1021931	1022568	+	atu1029	rnpO	[3]	6461.58	667.957	1.0058	1710.2	340.903	0.857844	7527.67	712.862	4.869	5279.91	541.542	4.0019
NC_003062.2	MTU	1026658	1027458	+	atu1034	sipf	[6]	1414.92	146.265	1.17464	569.667	113.555	0.905001	2787.71	263.993	4.18462	1542.58	158.217	1.53557
NC_003062.2	MTU	1029294	1030100	+	atu1037	fixK		213.833	22.1047	0.768855	60.225	12.005	0.917718	132.658	12.5626	2.08303	77.9167	7.99164	1.75624
NC_003062.2	MTU	1035267	1037969	-	atu1044			2911.46	300.968	3.94434	1302.04	259.541	2.49484	754.667	71.4661	1.58	716.486	73.4875	1.49896
NC_003062.2	MTU	1042971	1043708	-	atu1049		[1]	46.1667	4.77241	0.151518	24.3333	4.85049	0.704272	318.111	30.1248	0.123656	1964.48	201.49	2.18663
NC_003062.2	MTU	1045246	1045887	-	atu1052			358.643	37.0742	2.27142	142.5	28.4052	1.47931	342.143	32.4006	4.5367	459.25	47.1037	1.83444
NC_003062.2	MTU	1049392	1050207	+	atu1059			167.167	17.2806	0.853054	179	35.681	2.12602	135.75	12.8554	1.35	121.667	12.4789	1.25879
NC_003062.2	MTU	1051653	1051856	-	atu1061			81.3333	8.40772	0.567262	18.6667	3.72092	0.491819	73.8333	6.99194	8.81106	75.1667	7.70959	9.48781
NC_003062.2	MTU	1061955	1062965	-	atu1069	pip	[6]	199.643	20.6378	1.56647	92.202	18.3791	0.865434	147.843	14.0006	7.8414	101.25	10.3849	0.602837
NC_003062.2	MTU	1062915	1063427	-	atu1070			103.5	10.6992	1.0828	53.625	10.6893	1.83032	96.8111	9.16791	0	69.325	7.11043	2.91682
NC_003062.2	MTU	1063373	1063900	-	atu1071			87	8.9935	1.19295	47.3333	9.43519	0.963507	100	9.46989	0.418727	73.2083	7.50873	23.1016
NC_003062.2	MTU	1069278	1070738	-	atu1077	radA	[3]	997.036	103.067	1.35835	726.602	144.837	2.01946	3869.46	366.434	5.01924	3136.82	321.732	3.3449
NC_003062.2	MTU	1070691	1070909	-	atu1078			537.083	55.5202	1.98572	206.25	41.1129	1.62077	1493.92	141.472	5.40242	997	102.259	2.79655
NC_003062.2	MTU	1074654	1076204	-	atu1084	dnaC	[3]	1313.89	135.821	1.40293	1339.98	267.105	2.90714	1462.67	138.513	1.76314	789.967	81.0242	0.361801
NC_003062.2	TSS_Lee	1081997	1082703	-	atu1091	rpsF	[4]	2276.28	235.307	2.16175	438.583	87.425	0.921355	1152.6	109.15	0.795075	1856.61	190.426	1.29889
NC_003062.2	MTU	1083949	1084998	+	atu1094	fabD	[7]	972.375	100.518	2.20742	361.75	72.1095	1.88202	465.667	44.0981	0.992345	386.533	39.6454	4.08852
NC_003062.2	MTU	1086600	1087916	+	atu1097	fabF	[7]	974.45	100.732	1.2321	328.667	65.5148	0.707717	563.903	53.401	0.996956	374.417	38.4026	2.00255
NC_003062.2	MTU	1090406	1091122	+	atu1101	gmk	[2]	399.5	41.2978	1.65755	383.5	76.445	3.08069	133.5	12.6423	0.708067	122.333	12.5473	9.31806
NC_003062.2	TSS_Lee	1093638	1094757	-	atu1105		[6]	3276.85	338.74	1.08132	2173	433.155	1.0005	5698.92	539.681	2.36143	4698.93	481.953	2.18057
NC_003062.2	TSS_Lee	1101916	1103045	+	atu1112			1347.03	139.248	1.77718	738.617	147.232	0.975315	916.9	86.8294	2.04524	595.283	61.0562	1.97215
NC_003062.2	MTU	1103016	1103996	-	atu1113		[2]	746.5	77.1684	0.801151	296.7	59.1427	1.34212	621.667	58.8712	4.49624	528.95	54.2526	4.52344
NC_003062.2	MTU	1114426	1115031	-	atu1124			107.333	11.0954	1.21097	46	9.16941	1.00606	136.95	12.969	0.680967	96	9.84639	2.01958
NC_003062.2	MTU	1115987	1116508	-	atu1126	moaE	[2]	112.083	11.5865	0.785999	164.833	32.8571	2.33977	136.583	12.9343	0.83587	118.333	12.137	1.28763
NC_003062.2	MTU	1116459	1116767	-	atu1127	moaD		120.25	12.4307	1.29645	134.5	26.8106	1.99335	111.625	10.5708	0.986741	70.4345	7.22423	5.55656
NC_003062.2	MTU	1121357	1122007	-	atu1132			153.25	15.842	1.31977	72.6667	14.485	1.08889	61.8333	5.85555	2.45967	26.8667	2.75562	0.264938
NC_003062.2	MTU_ext_5	1122896	1123929	+	atu1134			6288.83	650.099	2.97057	1171.24	233.469	1.56492	4639.5	439.356	5.34942	3336.92	342.256	4.55842
NC_003062.2	MTU	1127065	1127749	+	atu1137			151.5	15.6611	0.955223	168.25	33.5381	2.03045	259.45	24.5696	1.72011	144.417	14.8123	0.70003
NC_003062.2	MTU	1141374	1141958	-	atu1150			156.5	16.178	0.573116	152.75	30.4484	1.28877	117.867	11.1618	0.781437	76.1742	7.81293	2.18522
NC_003062.2	MTU	1143235	1144578	-	atu1152			254	26.2569	0.942387	295.71	58.9453	1.5232	225.38	21.3432	0.840506	109.078	11.1877	34.4205
NC_003062.2	MTU	1147270	1148709	+	atu1155			305.667	31.5979	1.60685	309.843	61.7625	2.99779	83.4083	7.89868	0	63.5	6.51298	0.344888
NC_003062.2	MTU	1150400	1151644	-	atu1157			1565	161.78	1.83049	1033.37	205.986	2.43948	692.25	65.5553	1.24227	436.083	44.7276	1.21887
NC_003062.2	MTU	1154169	1154981	-	atu1159		[4]	363.417	37.5677	0.82652	446.667	89.0363	1.25332	1292.7	122.417	5.41288	925.917	94.9681	2.53336
NC_003062.2	TSS_Wilms	1157488	1158069	+	atu1163	mucS		1808.33	186.934	1.57246	4204.5	838.104	2.65665	2051.25	194.251	7.33454	1421.7	145.819	2.64679
NC_003062.2	MTU	1164008	1164694	+	atu1170			135.649	14.0226	0.840585	63.3	12.6179	0.554059	138.633	13.1284	3.67647	54.7381	5.6143	0.490713
NC_003062.2	TSS_Wilms	1167130	1169422	+	atu1174	rrpP	[2]	1666.11	172.232	1.24031	6118.7	1219.67	3.0157	1875.11	177.571	1.55938	1273.37	130.605	0.848025
NC_003062.2	TSS_Lee	1170226	1170859	+	atu1176		[8]	4676.58	483.435	3.29972	1104.87	220.239	2.75895	2700.2	255.706	11.3065	2110.17	216.433	9.5126
NC_003062.2	MTU	1170797	1171414	+	atu1177			2106.7	217.777	2.05058	993.433	198.026	1.91057	1431.08	135.522	2.91934	951.458	97.5878	2.22401
NC_003062.2	TSS_Wilms	1173737	1174132	+	atu1180	ihfA	[3]	1340.67	138.59	1.43458	587.283	117.066	1.1908	5152.56	487.942	5.18896	2834.25	290.699	3.17154
NC_003062.2	MTU	1186445	1189009	+	atu1195		[2]	161.833	16.7293	0.365216	62.7679	12.5118	0.378743	2565.23	242.925	5.66903	158.091	16.2148	0.148916
NC_003062.2	MTU	1188971	1190032	+	atu1196		[2]	8.61667	0.890736	0.253535	30.3333	6.0465	0.899107	236.583	22.4042	3.13702	25.8333	2.64964	0.133638
NC_003062.2	MTU	1189990	1190532	+	atu1197	cueR		8.91667	0.921748	0.363271	4.33333	0.863785	0.658094	179.042	16.9551	7.12211	20.5	2.10261	0
NC_003062.2	MTU	1190553	1191551	+	atu1198	nikB	[1]	39.6667	4.10049	0.484348	28.3333	5.64783	0.797834	183.952	17.4201	2.43915	20.2167	2.07355	0.113414
NC_003062.2	MTU	1192530	1193651	+	atu1200	dppD	[1]	323.833	33.4758	0.842808	166.815	33.2521	1.1497	1741.38	164.907	8.57634	545.583	55.9586	172.164
NC_003062.2	MTU	1193606	1194673	+	atu1201		[1]	46.0833	4.7638	1.01696	40.5	8.07307	1.55957	185.75	17.5903	2.46299	39.8333	4.08557	0.39904
NC_003062.2	MTU	1194852	1196399	+	atu1202		[1]	60.3333	6.23687	2.54724	28.125	5.6063	1.27565	170.583	16.1541	0.848205	91.0095	9.33453	0.36353
NC_003062.2	MTU	1196693	1197001	-	atu1203			82.3333	8.51109	1.45354	79.25	15.7973	1.56603	456.278	43.209	4.53757	19.0167	1.95047	0.0759605
NC_003062.2	MTU	1201775	1202446	-	atu1208	acpD	[2]	45.75	4.72934	0.438959	57.7	11.5016	0.921852	48.5	4.5929	0.771713	87	8.92329	2.24111
NC_003062.2	TSS_Lee	1205859	1206263	-	atu8149			179.617	18.5676	1.53932	165.133	32.9169	3.045	79.95	7.57118	3.18033	58.3667	5.98647	0.800788
NC_003062.2	MTU	1210183	1210974	-	atu1216	alaS		764.25	79.0033	1.10888	505.208	100.706	1.14118	868.258	82.2231	2.55841	493.667	50.6337	1.23636
NC_003062.2	TSS_Lee	1210913	1212050	-	atu1217	cysK	[2]	960.583	99.299	1.01211	494.1	98.4915	0.894265	668.433	63.2999	1.1079	543.1	55.7039	2.71314
NC_003062.2	MTU	1212093	1213586	-	atu1218		[3]	122.033	12.615	1.63368	64.6667	12.8903	1.43664	561.81	53.2028	3.72471	364.389	37.3741	3.19406
NC_003062.2	MTU	1213692	1214042	+	atu1219			548.75	56.7263	0.471426	752.5	150	1.04877	1633.92	154.73	2.131	1319.67	135.354	1.46288
NC_003062.2	TSS_Lee	1214823	1215326	+	atu1221			119	12.3015	1.07967	58.3333	11.6279	1.80011	235	22.2542	1.86961	352.5	36.1547	111.235
NC_003062.2	TSS_Lee	1215424	1216195	+	atu1222			7675.92	793.487	1.15097	4807.25	958.253	3.81359	18235.6	1726.89	8.30604	21270.8	2181.67	3.07884
NC_003062.2	MTU	1216188	1216598	+	atu1223			471.167	48.7062	1.74888	676.417	134.834	3.98197	813.361	77.0244	6.06651	582.333	59.7279	2.53696
NC_003062.2	MTU	1219463	1220104	+	atu8150			74.5	7.70133	0.319816	56.8333	11.3289	1.04942	1091.53	103.367	4.13525	373.5	38.3086	6.54785
NC_003062.2	TSS_Wilms	1221398	1221981	+	atu1232			208.917	21.5965	0.781967	400.7	79.8736	1.85911	1094.33	103.632	2.20972	727.667	74.6343	2.19734
NC_003062.2	MTU	1230292	1231575	-	atu1240			475.333	49.1369	1.48416	231	46.0464	0.72543	517.472	49.0041	2.05845	321.45	32.97	0.75511
NC_003062.2	TSS_Wilms	1231959	1233117	+	atu1242	cox15	[8]	784.833	81.131	1.72776	177.854	35.4526	1.32887	179.811	17.0279	0.863259	138.083	14.1627	2.26309
NC_003062.2	MTU	1237201	1238091	-	atu1248			167.375	17.3022	0.466868	190.809	38.0349	1.14318	192.283	18.209	0.616333	79	8.10276	19.9433
NC_003062.2	TSS_Wilms	1246203	1246918	+	atu1258	clpP	[6]	3696.08	382.077	1.49603	3076.67	613.288	2.4982	6443.5	610.193	4.70305	6504.08	667.101	2.89023
NC_003062.2	MTU	1277154	1278515	+	atu1289		[1]	3178.69	328.592	1.78139	1286.12	256.369	1.54575	1613.9	152.835	2.17625	906.033	92.9287	1.57092
NC_003062.2	MTU	1278552	1279214	+	atu1290	lolD		1926.14	199.112	2.69833	1017.17	202.758	1.61661	1076.62	101.955	2.87107	729.283	74.8001	2.01282
NC_003062.2	MTU	1279195	1279641	-	atu1291			46.25	4.78103	1.4959	20.2	4.02657	0.684281	127.75	12.0978	0	86.5	8.87201	27.2959
NC_003062.2	TSS_Wilms	1279491	1283227	+	atu1292	dnaE	[3]	2606.31	269.424	0.723375	4863.78	969.523	2.01947	14469.8	1370.27	1.97369	12187.3	1250.01	1.60755
NC_003062.2	MTU	1283199	1284491	-	atu1293			330.833	34.1994	1.05118	367.267	73.2091	2.53787	455.25	43.1117	1.26345	235.25	24.1288	0.842784
NC_003062.2	TSS_Lee	1285927	1286337	-	atu8152			357.167	36.9216	2.70333	258	51.4284	2.1932	411.833	39.0002	5.46078	326.667	33.5051	3.12372
NC_003062.2	TSS_Lee	1286327	1286818	+	atu1296	divK	[5]	250.25	25.8692	1.45748	206.75	41.2125	1.60602	382.75	36.246	6.09017	249.833	25.6245	2.28514
NC_003062.2	TSS_Lee	1289036	1289298	-	atu1299	rpmG	[4]	8040.5	831.175	1.08383	922	183.787	0.911763	2608.52	247.024	2.05474	3121.33	320.144	2.6442
NC_003062.2	MTU	1290497	1291237	-	atu1301			143.667	14.8513	1.13567	113.5	22.6245	0.765516	188.333	17.835	0.749172	153.533	15.7474	3.12573
NC_003062.2	MTU	1291186	1291683	-	atu1302			1279	132.215	1.11851	539.5	107.541	0.74882	2633.45	249.385	3.49187	1724.12	176.838	3.41105
NC_003062.2	MTU	1291672	1294080	-	atu1303	rnr	[4]	1779.11	183.913	1.08865	1069.5	213.189	0.960908	3548.62	336.05	2.02381	2511.14	257.559	0.992377
NC_003062.2	MTU	1294023	1296755	-	atu1304	topA	[3]	2086.38	215.676	0.740464	1204.87	240.172	0.701226	2691.08	254.842	2.35271	2557.71	262.336	1.22848
NC_003062.2	MTU	1298311	1298973	-	atu1306		[7]	5160.08	533.416	5.02509	729.167	145.348	0.608032	2394.44	226.751	7.93739	1537.5	157.696	4.71913
NC_003062.2	MTU	1298977	1300323	-	atu1307	pyrC	[2]	6012.37	621.52	5.13771	641.577	127.889	0.493422	2384.38	225.799	14.5921	1663.97	170.667	5.94992
NC_003062.2	MTU	1304006	1304671	+	atu1311			292.924	30.2806	1.7836	227.033	45.2557	2.12804	169.5	16.0515	1.30501	150	15.385	1.3428
NC_003062.2	MTU	1304974	1305402	+	atu8154			108	11.1643	0.598169	126	25.1162	1.1131	484	45.8343	6.41769	279	28.6161	1.13357
NC_003062.2	MTU	1307285	1308459	+	atu1317			120.5	12.4565	0.729375	203.533	40.5713	2.88365	109.783	10.3964	0.873415	66.4762	6.81823	0.806814
NC_003062.2	MTU	1308532	1308873	+	atu1318	gatC	[8]	1277.83	132.094	5.38728	353.833	70.5314	2.87237	650.2	61.5732	3.6949	330.833	33.9324	2.63187
NC_003062.2	MTU_ext_5	1314033	1314685	+	atu1325			1554.45	160.689	0.516221	1925.45	383.81	1.3834	2933.17	277.768	19.776	2424.16	248.638	33.9985
NC_003062.2	MTU	1314628	1315155	+	atu1326			187.667	19.3998	4.32146	49.6667	9.90031	2.20825	100.617	9.52829	5.71776	70.5833	7.23949	3.42665
NC_003062.2	TSS_Wilms	1315733	1316232	+	atu1328			517.167	53.4614	1.58156	267	53.2225	1.31902	522	49.4328	1.25846	252.833	25.9322	19.946
NC_003062.2	MTU	1318186	1318728	-	atu1331	accB		1122.25	116.011	2.23187	199	39.6677	1.28082	342.7	32.4533	5.45291	278.875	28.6032	4.63166
NC_003062.2	TSS_Wilms	1321389	1322092	-	atu1335			340.101	35.1575	0.650279	871	173.621	2.31108	782	74.0546	0.318504	1058.7	108.587	0.648704
NC_003062.2	TSS_Lee	1322938	1323727	+	atu1338	fabG		975.5	100.841	1.36862	2046.67	407.972	3.52757	1394	132.01	3.39502	954.458	97.8955	1.17499
NC_003062.2	MTU	1323781	1326768	-	atu1339	rne	[4]	28470.3	2943.08	3.04649	16651	3319.13	3.94836	24023.8	2275.03	6.72437	24144.7	2476.44	4.14794
NC_003062.2	TSS_Lee	1326954	1327159	-	atu8016			693	71.6379	0.54945	838.75	167.192	1.22295	3194.42	302.508	2.43198	2777.25	284.853	1.32385
NC_003062.2	MTU	1333186	1333740	-	atu1344			114.2	11.8053	1.11234	84.5	16.8438	1.15717	139.5	13.2105	1.84973	105.5	10.8208	4.64532
NC_003062.2	MTU	1347571	1347990	+	atu1353	folB	[2]	174.333	18.0215	1.06897	95.1667	18.9701	1.05955	118.45	11.2171	2.17469	67.1667	6.88905	0.605573
NC_003062.2	TSS_Lee	1351878	1352453	-	atu1358			166.264	17.1873	0.672073	428.167	85.3486	2.47135	351.567	33.293	1.56841	185.75	19.0517	2.81439
NC_003062.2	TSS_Wilms	1352629	1353096	+	atu1359	dksA	[3]	9775.42	1010.52	2.53838	4354.5	868.005	2.59783	10323.1	977.586	9.3328	7762.62	796.185	11.9783
NC_003062.2	MTU	1354471	1354941	-	atu1361			75.1667	7.77025	0.634429	61	12.1594	0.827802	265.396	25.1327	3.72607	173.417	17.7867	0.651467
NC_003062.2	MTU	1358309	1360873	+	atu1364	clpA	[6]	3108.17	321.302	1.43676	4406.87	878.443	2.47165	8825.91	835.804	1.89197	7976.33	818.105	2.1661
NC_003062.2	MTU	1360898	1361710	+	atu8156			267.667	27.6697	0.704417	154	30.6976	0.860836	591.583	56.0223	1.45563	496.792	50.9542	104.511
NC_003062.2	TSS_Lee	1366342	1366918	-	atu1372			326.7	33.7722	1.33356	251.875	50.2075	1.13651	182.458	17.2786	3.11058	76.6417	7.86087	0.681267
NC_003062.2	TSS_Wilms	1367885	1368792	+	atu1374	rpsB	[4]	2600.35	268.808	0.555359	1971.17	392.923	0.604912	2230.98	211.271	0.893417	2568.87	263.48	2.19896
NC_003062.2	MTU	1370122	1370898	+	atu1376	pyrH	[2]	708.583	73.2488	1.30449	231.5	46.1461	0.595321	598.333	56.6615	4.2002	411.944	42.2517	1.56461
NC_003062.2	MTU	1370911	1371522	+	atu1377	rrf	[4]	1830.89	189.266	3.54064	444.833	88.6709	1.15892	1134.33	107.42	2.78535	1276.5	130.926	3.98166
NC_003062.2	MTU	1377914	1378432	+	atu1383	fabZ	[7]	2639.25	272.829	2.20564	792.25	157.923	1.02766	873.76	82.7441	2.89644	606.361	62.1924	2.25109
NC_003062.2	MTU	1379275	1380132	+	atu1385			315.01	32.5637	2.04271	90.6667	18.073	0.767263	87.069	8.24535	0.227863	81.5714	8.3665	0.207029
NC_003062.2	MTU	1389212	1389943	-	atu1394		[2]	160	16.5398	0.685003	225.25	44.9002	2.2014	653.417	61.8779	1.07185	291.033	29.8503	1.32141
NC_003062.2	MTU	1393393	1394250	-	atu1399		[1]	39	4.03157	2.23303	96.9583	19.3272	6.42408	51.15	4.84385	1.10984	33.6742	3.45385	0
NC_003062.2	MTU	1398301	1399572	-	atu1404		[1]	232.833	24.0688	1.54627	196.962	39.2614	1.51484	228.421	21.6312	2.27159	201.833	20.7013	0.923048
NC_003062.2	MTU	1411523	1413412	-	atu1416		[2]	115.033	11.8914	1.08552	196	39.0697	2.82128	132.393	12.5375	0.259006	88.8929	9.11743	4.31553
NC_003062.2	TSS_Lee	1414330	1415308	-	atu1418	metF	[2]	360	37.2145	2.72868	428.5	85.4151	2.52142	441.2	41.7812	0.688255	274.125	28.1161	0.622321
NC_003062.2	MTU	1415564	1416352	+	atu1419			448.45	46.3579	1.75448	402.5	80.2324	2.17438	283.833	26.8787	0.651382	204.367	20.9612	0.488559
NC_003062.2	MTU	1418082	1419011	-	atu1421			165.667	17.1256	1.00205	120.95	24.1096	1.32802	140.351	13.2911	2.79152	123.075	12.6234	116.512
NC_003062.2	MTU	1420574	1421473	+	atu1424	kdsA	[7]	180.167	18.6245	0.812962	148.5	29.6013	1.7794	113.417	10.7404	1.1279	77.5833	7.95746	2.72024
NC_003062.2	MTU	1422843	1423076	+	atu1427			277.905	28.728	1.19542	90.3429	18.0085	0.652532	99.9319	9.46344	3.97519	68.7714	7.05365	2.0668
NC_003062.2	TSS_Lee	1423617	1424732	+	atu1429	pdhA	[2]	2029.25	209.771	1.22444	1065.28	212.348	1.34667	1654.98	156.725	2.15848	940.333	96.4467	0.632913
NC_003062.2	MTU	1424676	1426151	+	atu1430	pdhB	[2]	4738.67	489.853	1.25724	2641.39	526.522	2.53155	4863	460.521	4.00923	3915.33	401.582	2.376
NC_003062.2	MTU	1426104	1426448	+	atu1431			1008.67	104.27	1.04903	723	144.119	1.90566	1444	136.745	5.74409	634.333	65.0614	1.00085
NC_003062.2	MTU	1426538	1427809	+	atu1432	aceF	[2]	847.2	87.5781	0.757206	1645.5	328.006	2.62502	1253.95	118.748	0.862246	894.695	91.7658	0.494014
NC_003062.2	MTU	1428473	1429972	+	atu1434	lpdA	[8]	782.042	80.8425	0.929619	955.033	190.372	2.27342	1037.2	98.2218	1.45192	580.85	59.5758	0.547414
NC_003062.2	MTU	1433709	1434038	-	atu1439			159	16.4364	0.648088	154.833	30.8637	0.877837	220.333	20.8653	1.59357	141.167	14.479	2.56999
NC_003062.2	MTU	1443116	1444534	+	atu1448	ntrX	[5]	839.683	86.8011	1.09268	1023.58	204.036	2.4336	810.3	76.7345	1.57234	638.767	65.5161	0.812667
NC_003062.2	TSS_Wilms	1445976	1446386	+	atu1450	hfq	[3]	7629.75	788.715	1.32947	4257.83	848.735	1.02504	3786.37	358.565	3.8374	2012.25	206.39	2.60506
NC_003062.2	MTU	1446539	1447927	+	atu1451	hflx		1171.34	121.086	1.41841	771.611	153.809	2.55996	985.167	93.2942	1.91946	716.417	73.4804	2.67541
NC_003062.2	MTU	1448083	1448982	-	atu1452	mazG	[2]	310.5	32.0975	2.02371	163.667	32.6245	1.29669	447.176	42.3471	3.49412	207.333	21.2655	0.998869
NC_003062.2	MTU	1453299	1453859	+	atu1457			96.6667	9.99278	0.309818	89.9143	17.9231	0.432185	2946.64	279.043	2.01226	2415.53	247.753	0.889432
NC_003062.2	TSS_Lee	1456327	1456887	+	atu1460			82.75	8.55417	1.05926	71	14.1528	2.11377	507.45	48.055	2.01859	489.417	50.1978	0.964245
NC_003062.2	MTU	1457815	1460733	-	atu1462	gcvP	[2]	2089.54	216.003	1.21638	1607.84	320.499	3.38534	1636.26	154.952	3.51831	1415.55	145.188	1.38009
NC_003062.2	MTU	1460679	1461095	-	atu1463	gcvH		101.5	10.4924	0.515658	92.25	18.3887	2.01759	76.5	7.24447	0.380387	58.6667	6.01724	0.355162
NC_003062.2	TSS_Lee	1463013	1463475	+	atu1467			225.267	23.2866	1.82149	177.5	35.382	2.25482	82.8333	7.84423	2.47127	64.1667	6.58135	0.639422
NC_003062.2	MTU	1463488	1464516	+	atu1468			656.544	67.8694	2.23887	409.5	81.6277	1.70368	189.028	17.9007	0.543567	197.367	20.2432	0.751881
NC_003062.2	TSS_Lee	1464679	1465070	-	atu1469			700.264	72.3888	0.787796	737.181	146.946	1.99426	1841.68	174.405	2.57484	1439.77	147.672	3.26354
NC_003062.2	MTU	1465204	1465635	+	atu1470	crcB		2527.5	261.277	4.86998	172.333	34.3521	0.254902	657	62.2172	13.0674	538.917	55.2748	2.5401
NC_003062.2	MTU_ext_5	1465626	1466691	+	atu1471	rluC	[4]	2822.25	291.746	4.44534	258.75	51.5779	0.333333	764.7	72.4163	3.0419	661.117	67.8085	1.19897
NC_003062.2	MTU	1470246	1470989	-	atu1477			562.5	58.1476	0.635301	123.667	24.6511	0.748884	154.7	14.6499	6.15382	86.8333	8.9062	8.22031
NC_003062.2	TSS_Wilms	1471577	1472074	+	atu8157			567.833	58.699	0.827632	1220.67	243.322	2.66799	3785.42	358.475	3.11545	1696.83	174.038	1.01347
NC_003062.2	MTU	1475948	1476508	-	atu1485	prtI	[3]	6.57692	0.67988	1.09281	16.75	3.33886	1.60565	68.125	6.45136	5.41989	33.5	3.43598	0.660702
NC_003062.2	MTU	1476460	1476903	-	atu1486			5.5	0.568555	0.388394	17.0833	3.40531	3.84837	62.5	5.91868	4.97238	28.2778	2.90035	0
NC_003062.2	MTU	1479584	1480060	-	atu1490	arsC	[2]	62.5	6.46085	0.700567	86.75	17.2923	1.99411	58.7	5.55883	7.00509	49.8333	5.11123	0
NC_003062.2	MTU	1487868	1488488	-	atu1498	tmk	[2]	1122.7	116.058	2.96381	326.083	64.9998	1.4409	716.167	67.8202	2.71318	883.333	90.6005	9.5297
NC_003062.2	MTU	1495570	1495884	+	atu1506			75.25	7.77886	0.699203	151	30.0996	3.01025	86	8.14411	20.526	34.0833	3.49581	1.29064
NC_003062.2	MTU	1498937	1499620	+	atu1508		[1]	1009.67	104.373	1.05364	388	77.342	1.1223	1335.67	126.486	3.75046	1167.5	119.746	4.94517
NC_003062.2	TSS_Lee	1501523	1502240	-	atu1512	ssb	[3]	1598.01	165.192	1.26628	1434.02	285.851	2.06022	1796.58	170.135	2.87784	1523	156.209	1.1583
NC_003062.2	MTU	1505332	1506186	+	atu1514			728.833	75.3421	0.767609	597.067	119.016	1.16217	2276.27	215.56	2.74387	1253.98	128.617	2.36242
NC_003062.2	MTU	1508596	1509063	-	atu1518	zur	[3]	48.8095	5.04562	0.540249	58.8333	11.7275	2.49125	176.8	16.7428	1.75823	178.583	18.3167	0.630353
NC_003062.2	MTU	1513374	1515911	+	atu1523	manA	[2]	125.055	12.9274	0.411383	237.333	47.3089	2.37267	265.45	25.1378	0.548537	190.393	19.5279	0.701325
NC_003062.2	MTU	1522116	1523753	-	atu1530	fixG		5683.67	587.541	0.701891	861	171.627	0.570633	456.611	43.2406	0.73636	343.293	35.2104	3.3332
NC_003062.2	MTU	1523806	1524264	+	atu1531			20.5	2.11916	0.459572	29.3333	5.84716	1.29061	189.75	17.9691	1.50961	147.667	15.1457	5.82469
NC_003062.2	MTU	1525104	1526021	-	atu1534	fixP		1100.83	113.796	1.00848	85.4917	17.0415	0.672599	181.033	17.1437	4.80089	114.233	11.7165	0.805528
NC_003062.2	MTU	1530442	1531113	+	atu1540			38	3.9282	0.577087	109.896	21.9061	2.60593	69.6667	6.59736	1.38564	45.4167	4.65823	0.734956
NC_003062.2	MTU	1543638	1544393	+	atu1556	lipB	[2]	142.583	14.7394	0.709906	231.083	46.063	2.56435	235.5	22.3016	1.24354	173	17.744	1.98515
NC_003062.2	MTU	1544406	1545527	+	atu1557		[2]	305.2	31.5496	1.21765	444.45	88.5945	2.07392	461.5	43.7036	1.18185	344.5	35.3342	1.35324
NC_003062.2	MTU	1545584	1546534	+	atu1558			200.66	20.743	0.524817	169.81	33.849	1.45523	201.883	19.1181	2.00768	86.5	8.87201	0.768897
NC_003062.2	MTU	1547957	1548403	-	atu1561			429.583	44.4076	0.922533	122.125	24.3438	0.793592	299	28.315	2.16253	285.417	29.2742	0.634266
NC_003062.2	MTU	1551546	1552472	+	atu1564			166.5	17.2117	1.82763	101.5	20.2325	1.72566	167.333	15.8463	0.359803	65.3333	6.70101	4.58145
NC_003062.2	MTU	1552438	1553094	-	atu1565	cysE		617	63.7815	0.605571	648.5	129.269	1.27923	1257.28	119.063	5.88394	520	53.3346	3.84588
NC_003062.2	MTU	1553090	1553386	-	atu1566			52.3333	5.40988	0.959905	21.5	4.2857	0.793987	163.833	15.5148	0.814642	90	9.23099	2.84003
NC_003062.2	TSS_Lee	1553355	1554781	+	atu1567	fdhA	[2]	816.833	84.439	1.39723	2513.49	501.026	4.60462	66.2917	6.27775	0.207639	58.4	5.98989	0.449479
NC_003062.2	MTU	1559594	1560829	+	atu1574	nah	[2]	1541	159.299	2.29511	600.917	119.784	0.900059	586.75	55.5646	1.94503	319.5	32.77	3.53758
NC_003062.2	TSS_Lee	1562290	1563446	+	atu1577		[1]	15715.3	1624.54	1.30244	9671.3	1927.83	1.63183	18264.7	1729.65	4.9829	17692.6	1814.67	4.95948
NC_003062.2	MTU	1563482	1564732	+	atu1578		[1]	5716.73	590.959	0.859419	3101.33	618.204	1.7193	5410.03	512.324	7.01758	3377.68	346.437	8.50419
NC_003062.2	MTU	1564681	1565892	+	atu1579		[1]	1526.77	157.827	0.723638	1706.26	340.117	1.57378	652.867	61.8258	0.860898	714.5	73.2838	2.61937
NC_003062.2	MTU	1565851	1566678	+	atu1580			925.333	95.655	0.696159	713.7	142.265	2.18742	651.783	61.7232	2.88081	987.75	101.31	2.58667
NC_003062.2	TSS_Wilms	1575209	1576050	-	atu1592			3414.5	352.969	1.254	2508.42	500.015	1.33555	8614.55	815.788	3.39846	5009.33	513.79	1.19346
NC_003062.2	MTU	1585260	1587173	+	atu1604	phbC	[2]	1056.12	109.175	1.18479	808.01	161.065	1.46673	2501.37	236.877	2.49796	2137.5	219.236	1.58273
NC_003062.2	MTU	1588749	1589645	+	atu1607	radC		1828.55	189.024	2.98	1004.48	200.229	6.65531	1371.27	129.858	8.39198	1561.53	160.161	27.3753
NC_003062.2	TSS_Wilms	1589709	1590205	+	atu1608			851.8	88.0536	0.625234	278.733	55.5613	1.24157	2885.83	273.285	8.05584	2023.63	207.557	6.80543
NC_003062.2	MTU	1590153	1591946	+	atu1609			191.25	19.7702	1.02379	330.083	65.7972	2.44599	403.833	38.2426	0.954303	401.417	41.1719	0.922583
NC_003062.2	MTU	1605867	1606802	-	atu1621			137.85	14.2501	0.705404	181.667	36.2125	1.42262	101.167	9.58037	0.32718	64	6.56426	42.4111
NC_003062.2	MTU	1610612	1611325	+	atu1624			282.833	29.2375	0.672866	279.833	55.7806	0.494095	496.194	46.9891	2.75416	456.333	46.8045	1.38462
NC_003062.2	MTU	1613676	1614338	-	atu1627	clpP	[6]	28.3333	2.92892	0.635181	26	5.18271	1.5018	59.8333	5.66615	2.38011	30.9167	3.17102	0.513475
NC_003062.2	MTU	1615137	1616747	+	atu1630			191.25	19.7702	0.762486	315.843	62.9586	2.38087	352.5	33.3814	0.919483	206.309	21.1604	0.73149
NC_003062.2	TSS_Lee	1624577	1624973	+	atu1637			267.333	27.6352	3.19972	64	12.7574	1.55025	157.833	14.9466	1.14154	119.333	12.2396	0.941418
NC_003062.2	MTU	1625067	1625372	+	atu8018			166.233	17.1841	0.349096	217.7	43.3952	1.00908	150.65	14.2664	1.7122	63.8167	6.54546	2.87685
NC_003062.2	TSS_Lee	1626363	1626676	-	atu1640			164.667	17.0222	0.548289	134.333	26.7773	2.39852	938.5	88.8749	1.99361	876.333	89.8825	1.14547
NC_003062.2	MTU	1626657	1626884	+	atu1641			71.4167	7.3826	0.194657	86.1667	17.176	0.422894	187.833	17.7876	4.98122	125.833	12.9063	0.721961
NC_003062.2	MTU	1626920	1627165	-	atu1642			49.3333	5.09976	0.348378	32.0833	6.39533	0.722743	510.667	48.3596	2.59325	329.333	33.7786	2.51937
NC_003062.2	MTU	1627655	1628314	-	atu1644			1919.08	198.383	2.17529	819.667	163.388	0.573806	1238.23	117.259	2.84168	732.476	75.1276	2.50784
NC_003062.2	MTU	1628276	1629700	-	atu1645		[1]	2128.44	220.025	1.8893	1203.45	239.89	0.679121	1414.55	133.956	2.04823	875.991	89.8474	1.08491
NC_003062.2	MTU	1634119	1635297	-	atu1650			66.75	6.90019	0.694894	27	5.38205	0.483234	77.3095	7.32113	3.0753	53.3333	5.47022	0.386892
NC_003062.2	MTU	1638365	1639504	+	atu1653			335.917	34.7249	0.602833	470.667	93.8204	1.69103	314.405	29.7738	2.34501	181.583	18.6244	0.406385
NC_003062.2	MTU	1639658	1640398	-	atu1654		[2]	87.2857	9.02304	1.9964	43.5	8.67108	1.25632	35.0833	3.32235	0.239243	23.45	2.40519	0.634274
NC_003062.2	MTU	1645452	1646156	+	atu1659			122.667	12.6805	0.610026	255.667	50.9633	0.65448	127.583	12.082	0.178075	64.5	6.61554	4.78907
NC_003062.2	MTU_ext_3	1650682	1652280	-	atu1664	tig		39095.5	4041.44	4.5107	3675.15	732.586	1.47548	9911.35	938.594	4.30106	15054	1544.04	7.90422
NC_003062.2	MTU	1652746	1653156	+	atu1666			16300	1684.99	2.04878	133150	26541.5	36.0602	81930	7758.68	23.1142	44926.7	4607.98	4.1517
NC_003062.2	TSS_Wilms_ext_3	1653079	1653395	+	atu1667			19691.1	2035.54	1.41605	133860	26683.1	27.5238	86922.1	8231.43	14.9038	54583.2	5598.41	3.87867
NC_003062.2	MTU	1667551	1668174	-	atu1680	ppiB	[6]	419.75	43.3911	1.16279	78.325	15.6129	0.514412	171.967	16.2851	3.42033	91.75	9.41048	0.965085
NC_003062.2	TSS_Wilms	1669041	1669302	+	atu1683			844	87.2473	0.692631	908.5	181.096	2.0425	1630.33	154.391	1.2353	2365	242.57	1.78114
NC_003062.2	MTU	1669527	1669733	+	atu1685			103	10.6475	0.493123	29.1667	5.81394	0.292018	255	24.1482	1.09661	399.5	40.9753	3.84934
NC_003062.2	MTU	1672639	1673508	+	atu1688	trpC	[2]	333.75	34.5009	1.29497	207.745	41.411	1.58105	157	14.8677	0.54307	102.667	10.5302	5.39957
NC_003062.2	MTU	1673954	1675225	+	atu1690	moeA	[2]	291.6	30.1437	1.69528	195.333	38.9368	1.34114	115.033	10.8935	0.397906	90.95	9.32843	2.2077
NC_003062.2	MTU	1675653	1676777	+	atu1691			433.75	44.8383	0.642816	180.75	36.0298	0.890978	202.333	19.1607	2.01216	170.917	17.5303	0.891476
NC_003062.2	MTU	1676878	1677540	-	atu1692			197.979	20.4658	1.28558	134.5	26.8106	1.54534	184.958	17.5154	3.67873	104.25	10.6926	0.812272
NC_003062.2	MTU	1681343	1682365	+	atu1696			452.167	46.7421	1.32983	268.5	53.5215	1.95354	347.926	32.9482	3.25651	226.558	23.2373	1.07508
NC_003062.2	MTU	1684162	1684731	+	atu1699	mobB		229.5	23.7242	3.18819	203.833	40.6311	2.09033	49.95	4.73021	3.97393	55.3333	5.67535	0.339047
NC_003062.2	MTU	1689718	1690575	-	atu1704	tatC	[5]	1810.2	187.127	0.618219	845	168.438	0.841033	941.283	89.1385	1.24122	538.583	55.2406	2.08534
NC_003062.2	MTU	1690518	1691312	-	atu1705	tatB	[5]	726.7	75.1216	0.836471	396.167	78.9699	1.03532	1408.75	133.407	2.54721	590	60.5143	1.08692
NC_003062.2	TSS_Lee	1703139	1703549	-	atu1716			832.333	86.0413	0.87858	251.5	50.1328	0.793495	2261.67	214.177	2.11687	1865.79	191.368	0.965984
NC_003062.2	MTU	1710777	1711025	-	atu1722			152	15.7128	3.77729	15.5	3.08969	0.997627	61	5.77663	0.559966	70.5833	7.23949	0.4842
NC_003062.2	TSS_Lee	1711857	1712097	+	atu1724			2946	304.539	0.690087	10027.5	1998.82	1.48832	18849.9	1785.06	0.977613	15461.8	1585.87	3.49632
NC_003062.2	MTU	1713414	1714067	-	atu1728	wrbA		220.617	22.8059	0.839856	362.917	72.342	2.3314	545.839	51.6904	3.94781	303.5	31.1289	0.623246
NC_003062.2	MTU	1721262	1721663	+	atu1734			648.25	67.0119	2.16204	392	78.1393	2.24507	849.833	80.4783	3.68788	465.5	47.7447	5.37412
NC_003062.2	MTU	1721667	1722008	+	atu1735		[3]	129.583	13.3955	1.17255	187.333	37.3421	1.69028	412	39.016	2.13769	271.083	27.8041	1.83634
NC_003062.2	MTU	1723701	1723982	+	atu1737			5	0.516868	0.185835	15	2.99003	2.41361	175.2	16.5913	20.9079	79	8.10276	0.268778
NC_003062.2	MTU	1728115	1728582	+	atu1741			58.7917	6.07751	0.754855	73.25	14.6013	2.74104	94.1667	8.91748	1.87293	69.25	7.10273	0
NC_003062.2	MTU	1731360	1732394	+	atu1745			871.833	90.1245	0.714228	420.25	83.7706	1.24157	845.806	80.0969	4.48604	675.847	69.3193	1.30281
NC_003062.2	TSS_Lee	1738583	1739114	-	atu1752			491.167	50.7737	1.32638	1077.83	214.85	2.62491	1002.33	94.9199	0.63795	800.25	82.0789	0.546002
NC_003062.2	TSS_Wilms	1742366	1743012	+	atu1757			527	54.4779	1.26798	212.5	42.3587	1.35226	188.5	17.8507	0.714128	134	13.7439	4.22849
NC_003062.2	MTU	1743729	1745186	-	atu1759	sdaA	[2]	2303.2	238.09	1.521	3987.2	794.789	2.96077	836.333	79.1999	0.758978	543.614	55.7566	0.394501
NC_003062.2	TSS_Lee_ext_5_ext_3	1746978	1747255	-	atu8019			2194.58	226.862	0.193824	1383.5	275.78	0.578223	20002.5	1894.22	3.8346	14988.8	1537.35	1.69874
NC_003062.2	MTU	1750841	1751935	+	atu1767			292.325	30.2187	0.498126	625.583	124.701	1.91215	1204.5	114.065	2.5441	981.833	100.703	1.98607
NC_003062.2	TSS_Wilms	1753774	1754192	+	atu1769	glnB		8511.67	879.882	2.58414	4499.08	896.825	2.1447	10111.5	957.548	11.8302	5438	557.757	6.6512
NC_003062.2	MTU_ext_3	1754211	1755722	+	atu1770	glnA	[8]	4141.45	428.117	0.868149	3438.25	685.364	2.27649	2057.75	194.867	1.79902	1660.95	170.358	1.88875
NC_003062.2	MTU	1755719	1756693	+	atu1771			388.402	40.1505	0.661709	244.533	48.7441	0.956357	253.576	24.0134	1.06179	204.125	20.9364	10.3062
NC_003062.2	TSS_Lee	1757151	1757969	-	atu1773			2689.33	278.006	0.933578	2150.08	428.587	2.00186	4129.7	391.078	4.12753	4898.5	502.422	6.76484
NC_003062.2	MTU	1758121	1760022	+	atu1774		[1]	298.163	30.8221	0.921584	314.667	62.7241	1.3362	250.3	23.7031	2.06001	207.975	21.3313	0.967495
NC_003062.2	MTU	1760007	1760729	+	atu1775			182.5	18.8657	1.07846	164.333	32.7574	1.04812	235.1	22.2637	2.67202	133.493	13.6919	0.986531
NC_003062.2	MTU	1775276	1776403	-	atu1789		[1]	2851.75	294.796	1.54021	1445.04	288.047	1.80147	1286.05	121.788	2.1616	1449.33	148.653	1.54772
NC_003062.2	MTU	1776388	1777365	-	atu1790		[1]	947.538	97.9505	1.47222	342.558	68.2838	1.05968	400.583	37.9348	0.885268	452.133	46.3738	2.22929
NC_003062.2	MTU	1777308	1778453	-	atu1791		[1]	389.591	40.2734	0.727436	273.827	54.5833	1.01137	152.75	14.4653	0.434018	126.1	12.9336	6.12185
NC_003062.2	TSS_Wilms	1778389	1780086	-	atu1792			11965.4	1236.9	1.5119	2469.68	492.293	0.391333	6950.45	658.2	3.54464	11035.6	1131.88	7.50512
NC_003062.2	TSS_Lee	1785221	1785394	-	atu8021			683	70.6042	1.63774	82	16.3455	0.29842	375.667	35.5752	1.49437	279.5	28.6674	16.0361
NC_003062.2	MTU	1787607	1787852	-	atu1801			486.333	50.274	1.88356	285.333	56.8769	1.58448	351	33.2393	5.07725	238.5	24.4621	1.28651
NC_003062.2	MTU	1789038	1789538	+	atu1804			691.5	71.4828	0.483722	431.833	86.0795	0.625256	543.333	51.4531	1.54841	386	39.5907	6.35508
NC_003062.2	MTU_ext_5	1789992	1790365	+	atu8166			631.5	65.2804	0.0648808	493	98.2722	0.256901	10302.2	975.604	4.16051	11459.5	1175.36	3.79051
NC_003062.2	TSS_Lee	1791975	1792407	+	atu1810			242.083	25.025	0.828191	72.8333	14.5182	0.885281	374.167	35.4332	5.10308	425.083	43.5993	2.47261
NC_003062.2	MTU	1792634	1792900	+	atu1812			188.5	19.4859	2.10456	34.1667	6.81061	1.58696	112.5	10.6536	4.47514	93.25	9.56433	2.26353
NC_003062.2	TSS_Lee	1794600	1794860	-	atu8022			161.083	16.6518	1.45371	121	24.1195	2.16331	238.95	22.6283	1.08631	186.75	19.1543	0.548192
NC_003062.2	MTU	1794999	1796351	+	atu1815			83.5595	8.63785	0.4459	117.696	23.461	1.29968	274.685	26.0123	0.704948	242.083	24.8297	2.38724
NC_003062.2	MTU	1796312	1797085	+	atu1816		[1]	33.125	3.42425	0.431851	87.0084	17.3438	2.42194	62.7333	5.94078	0.712992	47.8667	4.90952	1.43855
NC_003062.2	MTU	1798295	1798639	+	atu1818			25.1667	2.60157	0.612827	19.6667	3.92026	0.513165	53.1667	5.03483	3.17238	41.5833	4.26506	0
NC_003062.2	TSS_Lee	1814531	1815884	+	atu1832			916.143	94.705	2.33137	623.226	124.231	2.02492	738.533	69.9383	1.69164	473.174	48.5319	1.44848
NC_003062.2	MTU_ext_3	1827235	1827670	-	atu1847			2236.62	231.208	0.238266	3654.73	728.516	0.81098	14925	1413.38	3.86776	5423.83	556.304	14.0867
NC_003062.2	MTU	1832562	1833764	-	atu1852			146.733	15.1684	1.12588	33	6.57806	1.16763	88.6833	8.39822	2.35183	92.6	9.49766	5.84415
NC_003062.2	TSS_Lee	1833804	1834129	+	atu1853			269.167	27.8247	0.579506	164	32.6909	0.564899	858.5	81.299	2.13439	485.167	49.7619	4.93867
NC_003062.2	TSS_Lee	1845510	1845744	-	atu1866			201	20.7781	0.376167	92.6667	18.4717	0.898497	281.976	26.7028	1.34601	236.333	24.2399	6.04679
NC_003062.2	MTU	1846570	1847457	-	atu1868	lasT	[4]	3154.33	326.075	4.13905	1042.58	207.823	3.76384	1385.85	131.239	2.56408	1060.37	108.758	4.08807
NC_003062.2	TSS_Lee	1847498	1848098	-	atu1869			617.6	63.8435	1.40235	607.833	121.162	2.70696	522.7	49.4991	1.89023	272.167	27.9152	0.907232
NC_003062.2	MTU	1849800	1850480	+	atu1871	gst	[2]	187.333	19.3653	1.17347	90.9167	18.1229	1.65168	746.833	70.7243	2.70076	549.7	56.3808	2.22388
NC_003062.2	MTU	1850516	1850953	-	atu1872			95.3333	9.85495	1.40742	44.5	8.87041	2.13288	54.8333	5.19266	2.18122	33.8333	3.47017	32.0292
NC_003062.2	MTU	1855278	1856225	+	atu1875			181.583	18.7709	0.789709	100.458	20.0249	0.705434	91.8333	8.69652	0.474421	66.0769	6.77728	145.958
NC_003062.2	TSS_Lee	1857401	1859768	-	atu1877			653.236	67.5273	0.532552	2181.33	434.816	3.32845	1979.7	187.475	1.26609	3213.59	329.607	2.45292
NC_003062.2	MTU	1859741	1860001	-	atu1878			27.5	2.84277	1.17695	65.5	13.0564	10.5394	47	4.45085	0	43	4.41036	0.589958
NC_003062.2	TSS_Wilms	1860872	1861736	+	atu1880		[1]	5248.33	542.539	1.26958	1655.33	329.966	0.679355	10453.2	989.904	10.5004	7100.58	728.282	5.04084
NC_003062.2	TSS_Lee	1862667	1863018	+	atu1882	usg		60.3333	6.23687	0.740969	128	25.5149	2.91259	790.833	74.8911	2.5507	249.167	25.5562	2.15416
NC_003062.2	MTU	1863029	1863907	+	atu1883			324.2	33.5137	1.183	243.098	48.458	2.5026	603.875	57.1863	0.967311	266.333	27.3169	0.518789
NC_003062.2	MTU	1866466	1867074	-	atu1887	exoI		198	20.468	0.938403	90.5	18.0398	1.08827	92.125	8.72414	1.9989	60.5167	6.20699	0.804067
NC_003062.2	TSS_Wilms	1867163	1868742	+	atu1888		[5]	871.375	90.0772	0.938019	638.843	127.344	2.26848	803.917	76.13	0.537463	613.75	62.9502	0.876685
NC_003062.2	MTU	1870302	1871141	+	atu1891	cobS	[2]	171.5	17.7286	1.41317	44.6667	8.90363	0.581624	85.7083	8.11649	13.6376	69.6429	7.14303	3.13949
NC_003062.2	MTU	1871107	1871352	+	atu1892			48.5	5.01362	1.59299	22.1667	4.41859	1.31408	57.375	5.43335	2.28232	18	1.8462	0.12348
NC_003062.2	MTU	1879108	1880091	+	atu1902	tkt	[2]	181.143	18.7254	2.04669	746.083	148.721	10.6825	533.393	50.5117	8.48714	214.367	21.9869	9.43888
NC_003062.2	MTU	1881673	1882662	+	atu1904			94	9.71712	0.851028	77	15.3488	1.97112	92.5	8.75965	0.735912	90.6667	9.29937	4.76845
NC_003062.2	MTU	1882633	1883472	+	atu1905		[2]	130.972	13.5391	1.0334	132.5	26.4119	2.85221	128.333	12.153	0.716488	124.833	12.8037	2.26392
NC_003062.2	MTU	1884360	1885340	-	atu1907		[1]	254.369	26.295	0.821158	89.9221	17.9246	0.593546	488.286	46.2401	2.26463	333.583	34.2145	1.16961
NC_003062.2	MTU	1886298	1886546	-	atu1909			307.167	31.7529	8.34279	99.8333	19.9003	14.056	303.25	28.7174	8.042	132.5	13.5901	3.39013
NC_003062.2	MTU	1886611	1887513	-	atu1910			113.2	11.7019	1.56697	170	33.887	2.1158	106.392	10.0752	0.47024	53.2381	5.46045	20.1597
NC_003062.2	MTU	1890767	1892137	-	atu1914			754.307	77.9754	1.04064	553.028	110.238	1.06959	519.01	49.1496	1.00711	356.75	36.5906	4.32983
NC_003062.2	TSS_Wilms	1892080	1893530	-	atu1915		[2]	592.667	61.2661	1.00924	818.76	163.207	2.10856	448.617	42.4835	0.611847	410.042	42.0566	2.47247
NC_003062.2	MTU_ext_5	1909844	1910309	-	atu1936	rplN	[4]	13451.2	1390.5	0.402693	2092.2	417.049	0.844114	12517.5	1185.4	5.10049	30121	3089.41	7.72797
NC_003062.2	MTU	1910447	1910737	-	atu1937	rpsQ	[4]	120018	12406.7	18.5578	4269.5	851.061	2.0193	10171.2	963.206	3.62872	8104.08	831.208	4.03309
NC_003062.2	MTU	1910695	1910949	-	atu1938	rpmC	[4]	107412	11103.5	25.4492	3580	713.62	3.92379	6373.19	603.535	7.68241	5706	585.245	5.52325
NC_003062.2	MTU	1910908	1911375	-	atu1939	rplP	[4]	89504.3	9252.38	2.12506	29742.3	5928.69	1.02378	80535.5	7626.62	23.3557	78393.3	8040.53	22.0086
NC_003062.2	MTU	1911360	1912145	-	atu1940	rpsC	[4]	101039	10444.8	2.30119	30905.4	6160.54	1.00177	82299.2	7793.65	19.8211	79956.6	8200.87	19.3008
NC_003062.2	MTU	1914580	1915275	-	atu1946	rplC	[4]	3512	363.048	0.514761	570	113.621	0.404771	1872.08	177.284	2.82796	4511.67	462.746	4.32954
NC_003062.2	TSS_Wilms_ext_3	1915289	1915900	-	atu1947	rpsJ	[4]	24236	2505.37	0.281396	5335.89	1063.63	0.901753	34816.1	3297.05	7.65872	106209	10893.5	24.9216
NC_003062.2	TSS_Lee	1919913	1920582	-	atu1951	rpsL	[4]	18191.9	1880.56	0.623626	4629.67	922.855	0.693175	10256.1	971.24	1.9709	6633.23	680.348	2.31931
NC_003062.2	TSS_Lee	1920786	1921185	+	atu1952			143	14.7824	0.970986	158	31.4949	2.47172	179.5	16.9985	2.38011	113	11.59	0.356582
NC_003062.2	MTU_ext_5	1922788	1927098	-	atu1955	rpoC	[3]	11432.6	1181.83	0.843688	4769	950.629	0.808912	6625.92	627.467	1.27587	6866.5	704.273	2.71018
NC_003062.2	MTU	1931578	1932009	-	atu1957	rplL	[4]	15082.4	1559.12	3.78138	1058.83	211.063	0.863545	1700.64	161.049	0.827185	1834.04	188.111	0.788844
NC_003062.2	MTU	1935326	1936273	-	atu1965	galE		2635.15	272.405	7.74824	1592.96	317.532	12.5838	826.658	78.2837	13.1535	608.25	62.3861	6.91671
NC_003062.2	MTU	1938574	1938807	+	atu1968			56.0333	5.79237	2.4103	11.3333	2.25913	1.32055	21.8845	2.07244	0.204034	8.5	0.871816	0
NC_003062.2	TSS_Lee_ext_5_ext_3	1938819	1939039	+	atu8023			11797.3	1219.52	1.72682	1047.96	208.895	1.408	2074.33	196.437	8.53603	1574.38	161.479	6.41046
NC_003062.2	MTU	1939042	1939464	-	atu1969			334.167	34.544	0.463689	485.667	96.8104	0.908314	443.083	41.9595	1.09023	395.733	40.589	2.29835
NC_003062.2	TSS_Lee	1940013	1940512	-	atu1971			5820.67	601.703	4.45893	6865.33	1368.5	7.7671	6014.17	569.535	7.97459	5827.17	597.672	7.57649
NC_003062.2	MTU	1941504	1942583	-	atu1974	cfa		96.0667	9.93076	0.434916	94.3667	18.8106	1.59915	1260.77	119.393	2.82547	2026.62	207.863	1.06746
NC_003062.2	TSS_Wilms	1942526	1943377	-	atu1975			42	4.34169	0.266002	65.5	13.0564	2.3055	1413.92	133.896	1.67893	1957.45	200.769	0.579992
NC_003062.2	MTU	1943489	1944916	+	atu1977			37.3333	3.85928	0.116345	106.25	21.1793	2.15631	1537.52	145.601	1.49935	3231.5	331.444	0.956145
NC_003062.2	MTU	1945664	1946950	+	atu1979		[2]	21.1	2.18118	0.157674	62.5	12.4584	3.26164	599.433	56.7657	1.98707	1417.96	145.435	1.74105
NC_003062.2	MTU	1946924	1947355	+	atu1980			49.1	5.07564	0.34673	70.95	14.1428	3.32978	692.383	65.568	2.75423	1734.33	177.885	2.15466
NC_003062.2	MTU	1947342	1947827	+	atu1981			49.5	5.11699	0.573041	84.8333	16.9103	1.85538	396.917	37.5876	10.526	632	64.8221	3.46841
NC_003062.2	MTU	1950292	1950783	-	atu1985			1069.42	110.549	0.733374	544.976	108.633	0.898844	1274.24	120.669	4.82742	664.5	68.1555	1.48505
NC_003062.2	TSS_Wilms	1950726	1952267	-	atu1986			743.226	76.83	0.731856	481.333	95.9466	0.836976	2136.73	202.346	2.38681	1039.57	106.625	0.742186
NC_003062.2	MTU	1952376	1952804	+	atu1987			49.5	5.11699	0.440153	59.6667	11.8937	0.70006	809.167	76.6272	2.7201	359.917	36.9154	1.37945
NC_003062.2	MTU	1958096	1958542	+	atu1994		[7]	161.417	16.6862	1.09956	151	30.0996	1.65662	88.4262	8.37387	0.294988	69.5	7.12838	4.38627
NC_003062.2	MTU	1961056	1961586	-	atu1998			106.333	10.9921	0.696349	89.8667	17.9136	1.83483	106.333	10.0697	1.26895	140.167	14.3764	44.2309
NC_003062.2	MTU	1961544	1962209	-	atu1999			59.7	6.1714	1.50566	84.5	16.8438	4.94425	58.0278	5.49517	0.710243	57.3333	5.88048	18.0921
NC_003062.2	MTU	1962299	1962736	+	atu2000			56.6667	5.85784	0.678244	41.7	8.31227	0.912018	92.4167	8.75176	3.67625	61.1667	6.27365	0
NC_003062.2	TSS_Wilms	1962842	1965848	+	atu2001	uvrB	[3]	4688.06	484.622	2.37707	4198.89	836.985	2.47552	9607.86	909.854	2.24961	11117.3	1140.26	2.59542
NC_003062.2	MTU	1965852	1966875	+	atu2002			131.317	13.5747	0.704295	197.083	39.2856	1.60762	353.283	33.4556	1.2585	208.7	21.4056	65.8572
NC_003062.2	MTU	1966869	1967348	-	atu2003			341.5	35.3021	1.58656	223.5	44.5514	1.80029	442	41.8569	2.70497	262.5	26.9237	0.704972
NC_003062.2	TSS_Lee	1969679	1970099	+	atu8168			311.067	32.1561	1.05524	570.333	113.687	2.96263	653.083	61.8463	5.19581	482.867	49.526	1.41742
NC_003062.2	MTU	1979313	1979636	-	atu2017			29	2.99783	1.63832	25.1667	5.0166	0.825628	59.3333	5.6188	1.18011	52.3333	5.36765	2.2019
NC_003062.2	MTU	1979972	1981045	-	atu2019	ilvC	[2]	1381.35	142.795	4.27838	660.643	131.689	3.17321	701.25	66.4076	1.05264	399.85	41.0112	2.65634
NC_003062.2	MTU	1981039	1981746	-	atu2020			302	31.2188	2.3118	85	16.9435	1.63658	157.333	14.8993	0.28448	48.25	4.94884	0.461386
NC_003062.2	MTU	1985638	1986447	-	atu2024	pdxJ	[2]	245.083	25.3351	0.776683	175.575	34.9983	1.04986	219.242	20.762	3.32237	207.5	21.2826	0.803417
NC_003062.2	TSS_Lee	1986310	1987383	+	atu2025			1497.79	154.832	0.599602	587.083	117.026	1.10981	5068.53	479.985	4.01237	4005.88	410.869	2.16918
NC_003062.2	MTU	1988531	1989067	-	atu8169			59	6.09904	1.44859	66.3333	13.2226	2.87364	41.95	3.97262	1.66873	25	2.56416	15.778
NC_003062.2	MTU	1989010	1989438	-	atu2028			156.75	16.2038	1.97079	138.75	27.6577	4.37763	124.25	11.7663	4.94255	106	10.8721	0.352097
NC_003062.2	MTU	1989875	1990465	+	atu2030		[3]	76.125	7.86932	1.22176	48.4333	9.65446	1.08026	204.625	19.3778	0.904421	149.667	15.3508	2.10529
NC_003062.2	MTU	1990408	1991250	+	atu2031			35	3.61808	0.966098	46.8333	9.33553	4.39591	96.8333	9.17001	0.398476	51.25	5.25654	2.55354
NC_003062.2	MTU	1991376	1992275	+	atu2032			223	23.0523	1.45363	192	38.2723	1.74403	642	60.7967	4.25636	533	54.668	1.70466
NC_003062.2	MTU	1992375	1992962	-	atu2033			104	10.7509	0.891105	193.5	38.5713	2.31246	118.905	11.2602	0.72768	85.125	8.73098	0.60364
NC_003062.2	MTU	1992901	1993323	-	atu2034			52	5.37543	0.962541	91.2	18.1794	1.99948	52.3333	4.95591	1.00731	39.925	4.09497	0.599938
NC_003062.2	MTU	2001387	2002985	-	atu2043		[2]	408.833	42.2626	0.385541	626.226	124.829	1.30403	862.56	81.6835	1.23276	584.333	59.9331	2.13581
NC_003062.2	MTU	2005311	2005892	-	atu2046	folA	[2]	834.25	86.2394	1.25926	1060.03	211.302	1.58392	1058.5	100.239	2.00505	556.667	57.0954	1.66241
NC_003062.2	TSS_Lee	2006702	2007098	-	atu8170			684.417	70.7506	0.607944	2079.5	414.517	3.39457	1195.92	113.252	1.53459	1063.5	109.08	2.0156
NC_003062.2	TSS_Wilms_ext_3	2007659	2008412	+	atu8171			5983.12	618.496	2.39112	3654.58	728.487	2.8826	19457.8	1842.64	4.67118	15781.4	1618.65	3.43802
NC_003062.2	MTU_ext_5	2008414	2008904	+	atu2051			4399.5	454.792	6.09775	2577.5	513.786	6.39466	5789.67	548.275	19.1923	6808.06	698.279	26.6875
NC_003062.2	MTU	2019198	2019662	+	atu2056			68	7.0294	1.77851	49.8333	9.93353	2.55136	127.833	12.1057	1.45288	93.5	9.58997	12.6449
NC_003062.2	MTU	2023313	2023960	-	atu2059		[3]	197.75	20.4421	0.826305	132.95	26.5016	1.51261	230.458	21.8242	1.14593	200	20.5133	3.71246
NC_003062.2	MTU	2024003	2024983	+	atu2060		[1]	64.95	6.71412	0.972912	56.3333	11.2292	2.19175	189.067	17.9044	1.25348	137.5	14.1029	4.5673
NC_003062.2	MTU	2025906	2026418	+	atu2062		[1]	58	5.99567	2.60051	22	4.38537	1.55684	31.8333	3.01458	0.230236	16.5	1.69235	0
NC_003062.2	MTU	2028557	2029237	+	atu2066	pncA		322.417	33.3294	0.950654	622.258	124.038	3.01239	436.917	41.3755	1.58001	265.5	27.2314	1.4445
NC_003062.2	TSS_Lee	2034053	2034744	-	atu2073	sco1	[8]	144.5	14.9375	0.946292	57.1667	11.3953	0.655701	164	15.5306	0.636465	173.5	17.7953	4.32233
NC_003062.2	MTU	2035881	2036426	-	atu2076			144	14.8858	0.65946	196.5	39.1693	0.760579	739.683	70.0472	2.08815	452	46.3601	0.824466
NC_003062.2	MTU	2050271	2051278	-	atu2088	ftsQ	[3]	2324.24	240.265	2.70621	1808.53	360.504	4.28371	962.975	91.1927	2.07061	523.95	53.7397	1.0644
NC_003062.2	TSS_Lee	2051171	2052323	-	atu2089	ddlB	[2]	3369.71	348.339	2.51233	2022.87	403.228	3.03737	1467.56	138.976	0.968931	851.25	87.3098	0.667378
NC_003062.2	MTU	2055046	2056065	-	atu2092	murB	[2]	2480.74	256.443	1.02437	2479.43	494.238	1.71815	2506.01	237.316	2.20708	1699.26	174.287	0.911415
NC_003062.2	MTU	2056008	2057477	-	atu2093	murC	[2]	1928.2	199.325	2.11606	839.042	167.25	1.74132	1107.62	104.89	1.33246	680.111	69.7567	0.96312
NC_003062.2	MTU	2057420	2058610	-	atu2094	murG	[2]	1343.62	138.894	1.53822	1296.7	258.478	2.52089	426.333	40.3733	0.753739	258.917	26.5562	1.40666
NC_003062.2	MTU	2070109	2070759	+	atu2105			67.6667	6.99495	1.24115	54.8333	10.9302	1.37248	95.725	9.06505	2.34329	63.9167	6.55571	20.1695
NC_003062.2	MTU	2070707	2071306	+	atu2106	gsp		45.6667	4.72073	0.925795	130.35	25.9833	2.59094	36.225	3.43047	0.735828	26.9167	2.76075	8.4938
NC_003062.2	MTU	2084708	2085613	+	atu2121	lyc		882.75	91.253	1.42812	2051.83	409.002	3.7366	579.25	54.8544	1.92017	296.25	30.3853	1.98903
NC_003062.2	MTU	2092292	2093548	+	atu2127	caiB		136.167	14.076	0.918698	110	21.9269	1.26967	199.322	18.8756	2.64295	188.5	19.3338	1.85884
NC_003062.2	TSS_Lee	2098127	2099583	+	atu2133			546.75	56.5195	1.35553	693.278	138.195	2.00423	1134.08	107.396	1.46312	629.358	64.5511	1.67595
NC_003062.2	TSS_Lee	2101616	2102432	-	atu2136	parA	[7]	420.117	43.429	1.36507	263.533	52.5314	2.42973	445.25	42.1647	3.54232	268.167	27.5049	2.96921
NC_003062.2	MTU	2105458	2105778	-	atu2140			6887.17	711.951	4.17828	563.417	112.309	0.298077	649.583	61.5148	2.06718	365.333	37.471	115.284
NC_003062.2	MTU	2105867	2106343	-	atu2141			3788.31	391.611	2.14163	504.5	100.565	0.959874	1433.92	135.79	7.77816	808.667	82.9422	2.12063
NC_003062.2	MTU	2106358	2107776	-	atu2142	glnA	[8]	3428.37	354.403	1.52409	1112.76	221.812	4.99181	1055.32	99.9374	2.49383	564.483	57.8971	0.63998
NC_003062.2	MTU_ext_5	2107788	2109581	-	atu2143			259962	26873.2	9.79601	15985.3	3186.43	0.402936	24191	2290.86	9.21297	18107.1	1857.18	12.6413
NC_003062.2	TSS_Wilms_ext_3	2109422	2110355	-	atu2144			252238	26074.8	10.5015	15508.8	3091.44	0.415761	23876.7	2261.1	10.4564	17718.1	1817.28	14.0597
NC_003062.2	MTU	2110458	2111390	+	atu2145			113817	11765.7	13.0171	17021.9	3393.06	0.594674	24449.4	2315.33	11.179	12553.5	1287.57	28.0948
NC_003062.2	MTU_ext_5	2111414	2112787	+	atu2147		[1]	20856.4	2156	3.24398	1847.75	368.321	0.276036	1759.57	166.63	2.29489	2174.66	223.047	2.91394
NC_003062.2	MTU	2112937	2113875	+	atu2148		[1]	1852.7	191.52	1.43146	480.73	95.8264	0.877588	813.194	77.0086	0.886249	381.083	39.0864	2.12839
NC_003062.2	MTU	2116852	2117547	-	atu2152			56.5	5.84061	0.551849	39.6667	7.90696	1.0271	90.5	8.57025	3.08572	77.5	7.94891	0.502517
NC_003062.2	MTU	2117812	2118642	+	atu2153			100.667	10.4063	1.60349	52.3333	10.4319	1.08157	126.25	11.9557	2.51105	62.4167	6.40186	1.59698
NC_003062.2	MTU	2128711	2129508	+	atu2162	pp26		271	28.0142	0.620332	982.783	195.903	2.5506	257.8	24.4134	0.932276	192.533	19.7475	0.369335
NC_003062.2	MTU	2133400	2134416	-	atu2166			725.083	74.9545	1.56505	462.913	92.2747	2.47306	879.208	83.2601	1.59577	712.583	73.0872	2.52654
NC_003062.2	TSS_Wilms	2139332	2140070	-	atu2169			7415.33	766.55	4.15942	619	123.388	1.40449	6879.4	651.472	7.31375	4855.41	498.002	3.72609
NC_003062.2	TSS_Wilms	2148078	2149056	-	atu2175			1162.67	120.189	0.592169	1893.5	377.441	1.04123	5020.08	475.396	2.25643	2363.83	242.45	1.08736
NC_003062.2	MTU	2155877	2157376	-	atu2180		[2]	70.375	7.27492	0.380819	233.744	46.5933	2.19094	1122.72	106.32	1.04592	856.475	87.8457	1.2327
NC_003062.2	MTU_ext_5	2158700	2159292	+	atu2182	greA	[3]	4467.42	461.813	1.44372	1338.68	266.845	1.17569	2888.08	273.498	2.90236	1406.86	144.297	1.83449
NC_003062.2	MTU	2163449	2163581	+	suhB	suhB		2364.07	244.383	0.526188	1745.88	348.015	2.89793	9920.59	939.469	5.2223	6991.84	717.129	9.63432
NC_003062.2	TSS_Lee	2163609	2163987	+	atu2187		[3]	796	82.2854	1.89583	6113	1218.54	15.8249	3345.37	316.803	4.92872	1521.43	156.048	3.32251
NC_003062.2	TSS_Wilms	2167971	2168355	-	atu2193			155	16.0229	1.14614	365.833	72.9234	2.92239	499	47.2548	1.16763	253	25.9493	0.523518
NC_003062.2	TSS_Wilms	2171001	2171979	+	atu2197			151	15.6094	0.736239	339.476	67.6695	2.04476	539.1	51.0522	0.875301	274.2	28.1237	0.565531
NC_003062.2	TSS_Lee	2172080	2172458	+	atu2198			2383.25	246.365	1.25744	1887.1	376.165	2.72855	1711	162.03	2.34696	1103.2	113.151	2.25323
NC_003062.2	TSS_Wilms	2173700	2174157	+	atu2200	cspA	[3]	18693.3	1932.4	0.568131	11227.2	2237.98	0.997058	44652.8	4228.58	4.84431	33313.4	3416.84	5.59316
NC_003062.2	MTU	2176404	2177171	+	atu2206	petR	[5]	136.833	14.145	0.788799	155.5	30.9966	2.06056	197.905	18.7414	0.492029	178.933	18.3526	0.862046
NC_003062.2	MTU	2177149	2178582	+	atu2207	envZ	[5]	179.167	18.5211	0.645523	197.333	39.3355	1.76402	303.075	28.7009	0.473714	238.167	24.4279	3.95556
NC_003062.2	MTU	2178909	2179781	-	atu2209	proC	[2]	725.5	74.9975	0.562688	1585.87	316.119	1.78714	2012.79	190.609	1.54968	1580.08	162.064	2.53316
NC_003062.2	TSS_Lee	2179710	2180407	-	atu8172			820.167	84.7836	0.748132	1658.33	330.564	2.03472	2062.46	195.313	1.51931	1253.23	128.539	0.908075
NC_003062.2	MTU	2185333	2186130	+	atu2217			943.667	97.5502	1.58288	1689.25	336.727	3.25482	1270.42	120.307	1.39731	806.5	82.7199	2.59692
NC_003062.2	MTU	2195261	2196274	-	atu2225	acoR		2568.5	265.515	1.87602	3559	709.433	2.48884	7949.26	752.786	4.80325	2799.84	287.17	2.4731
NC_003062.2	TSS_Wilms	2211841	2213817	-	atu2241		[1]	529.125	54.6976	1.02231	947.617	188.893	2.82364	1015.48	96.1647	1.47786	634.791	65.1083	1.02883
NC_003062.2	MTU	2219561	2219890	-	atu2246			35	3.61808	0.361698	30	5.98005	1.58393	157	14.8677	0.614293	134.833	13.8294	85.0958
NC_003062.2	MTU	2222842	2223528	-	atu2251			205.25	21.2174	1.35389	266.167	53.0563	1.95946	504.917	47.8151	3.21362	244.333	25.0604	1.07834
NC_003062.2	MTU	2223471	2224154	-	atu2252			286.667	29.6338	1.13906	279.5	55.7141	1.57539	629.2	59.5846	3.45227	386.075	39.5984	0.465887
NC_003062.2	MTU	2229031	2231169	+	atu2257			436.983	45.1725	0.890364	909.333	181.262	2.07124	740.508	70.1253	0.674949	478.65	49.0935	1.70125
NC_003062.2	MTU	2231205	2231672	+	atu2258			90.8333	9.38977	0.449082	118.333	23.588	0.854392	126.25	11.9557	0.558012	63.3333	6.49588	2.85506
NC_003062.2	MTU	2238715	2239947	-	atu2265		[1]	157	16.2297	0.619553	197.008	39.2705	1.287	211.992	20.0754	1.01194	89.0833	9.13697	12.0476
NC_003062.2	MTU	2242673	2242984	+	atu8176			77.75	8.0373	2.07188	45.0909	8.9882	1.64275	230	21.7808	3.22912	258.867	26.5511	1.73804
NC_003062.2	MTU	2243853	2244497	+	atu2271	ureJ		337.729	34.9123	0.845441	287.333	57.2756	0.972375	204.333	19.3501	0.774113	146	14.9747	2.30358
NC_003062.2	MTU	2246900	2247355	-	atu2275			347.5	35.9223	1.3217	437.833	87.2755	2.4991	275.833	26.1211	1.09724	185	18.9748	0.516623
NC_003062.2	TSS_Lee	2247349	2248611	-	atu2276	braC	[1]	7846.56	811.127	3.5235	6119.93	1219.92	3.75235	1929.74	182.745	1.87228	1540	157.953	3.0184
NC_003062.2	MTU_ext_3	2250010	2250431	-	atu2278	nolR		10564.7	1092.11	0.645546	4365.5	870.197	1.72035	55003.2	5208.74	12.6108	56479.2	5792.87	33.282
NC_003062.2	MTU	2250920	2252020	-	atu2279			214.25	22.1478	1.1733	422.598	84.2385	2.40401	130.655	12.3729	2.50241	85.0333	8.72158	0.287189
NC_003062.2	TSS_Lee	2255060	2255593	+	atu2283			1697.38	175.464	1.37459	214.5	42.7574	0.529366	255.367	24.1829	5.07912	122	12.5131	1.92491
NC_003062.2	TSS_Lee	2257749	2258369	-	atu2286			676.125	69.8935	0.517624	423.5	84.4184	0.841289	407	38.5425	2.31287	195.292	20.0304	1.00751
NC_003062.2	TSS_Wilms	2258566	2260927	+	atu2287		[1]	72.6167	7.50665	0.511605	57.3333	11.4285	0.631051	269.117	25.4851	2.07197	331.903	34.0422	0.703707
NC_003062.2	TSS_Wilms	2261980	2264354	+	atu2289	trpE	[2]	2897.81	299.557	0.861063	1199.03	239.009	0.711231	4012.03	379.935	2.75559	1718.68	176.279	1.13442
NC_003062.2	MTU	2264820	2265821	-	atu2291			268.167	27.7214	0.908258	311.5	62.0929	2.2443	761.033	72.069	1.60743	512.85	52.6013	0.926533
NC_003062.2	MTU	2282749	2283864	-	atu2307			232.333	24.0171	1.33932	139.75	27.8571	1.38889	335.5	31.7715	6.0663	232	23.7954	0.684843
NC_003062.2	MTU	2284029	2284859	+	atu2308	bdhA	[2]	7710.5	797.062	2.86576	2607.83	519.833	1.31562	4659.83	441.281	6.8232	2970.37	304.661	4.18139
NC_003062.2	MTU	2284943	2286466	+	atu2309	xdhA	[2]	1246.58	128.864	1.03573	1135.78	226.4	2.55219	697.417	66.0446	0.647686	479.167	49.1465	1.11044
NC_003062.2	MTU	2286694	2289000	+	atu2310	xdhB	[2]	566.817	58.5939	0.59846	1223.71	243.928	2.58315	221.983	21.0216	0.46388	195.767	20.0791	0.935999
NC_003062.2	MTU	2288943	2289869	+	atu2311	xdhC		193.667	20.02	1.84813	179.196	35.7201	2.06837	65.5	6.20278	0.579006	27.5417	2.82485	0.373807
NC_003062.2	MTU	2291760	2293076	+	atu2314			1321.92	136.651	1.62494	226	45.0497	0.454429	735.833	69.6826	2.66098	600.542	61.5955	3.0814
NC_003062.2	MTU	2293019	2294383	+	atu2315	gda	[2]	715.667	73.981	1.13953	220.333	43.9202	2.16745	144	13.6366	1.27293	120.143	12.3226	0.803791
NC_003062.2	TSS_Lee	2295239	2295886	-	atu2317			2018.33	208.642	2.26596	971	193.554	3.50541	1987.75	188.238	14.3765	1601.83	164.295	6.60749
NC_003062.2	MTU	2300483	2300893	-	atu2323		[2]	158.583	16.3933	0.839378	146.25	29.1528	2.42249	96	9.0911	1.09108	61.7833	6.3369	1.39259
NC_003062.2	MTU	2301699	2302046	-	atu2326			526.5	54.4262	1.44108	154.75	30.8471	1.11198	360.5	34.139	2.68881	310.333	31.8298	4.25776
NC_003062.2	MTU	2302543	2303520	-	atu2328			1394.75	144.18	1.92249	463.083	92.3087	2.17331	158.333	14.994	1.04972	107	10.9746	0.608375
NC_003062.2	MTU	2304472	2305644	-	atu2330			124.444	12.8643	2.02798	46.9	9.34881	0.940522	58.8333	5.57145	0.0892933	47.1619	4.83723	0.217791
NC_003062.2	MTU	2315934	2317382	+	atu2338			989.167	102.254	1.04062	523.2	104.292	1.27253	1146.88	108.608	1.98355	932.36	95.629	2.14755
NC_003062.2	MTU	2318295	2319170	+	atu2340			362	37.4212	1.01779	354.5	70.6643	1.47886	444.75	42.1173	1.04069	333	34.1547	3.62349
NC_003062.2	MTU	2319120	2319770	+	atu2341			106.583	11.0179	0.687711	132.02	26.3161	2.14989	98.6667	9.34363	0.784973	72.3667	7.4224	0.754908
NC_003062.2	TSS_Wilms	2325635	2326861	-	atu2348#	chvE	[1]	5286.93	546.529	1.66835	4131.03	823.46	2.5468	1818.33	172.194	2.33327	1372.33	140.756	1.6592
NC_003062.2	MTU	2326721	2326957	+	atu2349			261.75	27.058	1.37258	129.833	25.8803	1.08325	303.208	28.7135	9.046	307.5	31.5392	2.56479
NC_003062.2	MTU	2328565	2328882	-	atu2352			178.667	18.4694	0.968051	150	29.9003	2.17536	185.333	17.5509	1.0532	195.5	20.0518	1.0729
NC_003062.2	TSS_Lee	2329066	2329773	-	atu2354			5955.34	615.625	1.12042	3559.06	709.446	1.25555	7968.03	754.564	3.75101	4789.45	491.237	1.13721
NC_003062.2	MTU	2333771	2335774	-	atu2360	mcpA	[5]	149.75	15.4802	0.62023	172.843	34.4536	2.12436	162.95	15.4312	0.665958	137.392	14.0918	0.495016
NC_003062.2	MTU	2339131	2339907	-	atu2364		[1]	185.917	19.2189	0.620019	34.45	6.86709	1.56855	245.042	23.2052	1.77228	189.833	19.4706	11.4102
NC_003062.2	MTU	2339876	2340700	-	atu2365		[1]	197.067	20.3715	0.683847	31.5	6.27905	1.22345	193.167	18.2927	0.922078	115.548	11.8513	12.154
NC_003062.2	MTU	2343345	2344484	-	atu2370			140.5	14.524	0.668129	164	32.6909	2.7165	114.367	10.8304	0.649914	92.1167	9.44809	0.631918
NC_003062.2	MTU	2348019	2348873	-	atu2375			858.333	88.729	1.38241	312.817	62.3553	0.904369	767.7	72.7004	2.81893	413	42.36	0.927586
NC_003062.2	MTU	2348937	2349281	-	atu2376			98.3333	10.1651	1.24556	88.3333	17.6079	0.880483	197.5	18.703	2.77283	100.333	10.2908	7.91527
NC_003062.2	TSS_Lee	2352758	2353218	+	atu2380			130.5	13.4903	2.11852	67.5714	13.4694	1.61935	86.4762	8.1892	1.14665	49.8667	5.11465	0.58281
NC_003062.2	MTU	2353527	2353871	-	atu2382			33.5	3.46302	0.614461	49	9.76742	1.28352	1176.92	111.453	23.4083	570	58.4629	1.19514
NC_003062.2	TSS_Wilms	2353798	2354300	-	atu2383			286.833	29.651	0.213724	291.667	58.1394	2.83818	8140.15	770.863	20.8908	7325.5	751.351	5.09169
NC_003062.2	MTU	2360312	2361238	+	atu2390		[1]	6121.5	632.801	2.82179	445.75	88.8536	0.234421	1124.73	106.51	3.13236	1098.67	112.686	11.8191
NC_003062.2	MTU	2361206	2362252	+	atu2391		[1]	6116.33	632.267	2.97174	499.417	99.5513	0.263705	1355.56	128.37	2.69614	1285.15	131.814	2.91756
NC_003062.2	TSS_Wilms	2362637	2364048	+	atu2392			4740	489.991	1.75162	675.5	134.651	0.532594	5423.7	513.619	4.0327	5162.5	529.5	3.56791
NC_003062.2	TSS_Wilms_ext_3	2367585	2368453	+	atu2394	sinR		20716.1	2141.5	1.2011	3432.03	684.125	0.453749	2771.69	262.476	1.34185	2106.37	216.044	2.04834
NC_003062.2	MTU	2369278	2369943	-	atu2396	ureG		1048.2	108.356	1.42485	232.333	46.3122	0.565204	713.25	67.544	2.57931	574.083	58.8817	5.75102
NC_003062.2	MTU	2370822	2371451	-	atu2398	ureE		522	53.961	0.85132	433.25	86.3619	1.30829	305.75	28.9542	4.63331	192.567	19.7509	0.80485
NC_003062.2	MTU	2372316	2373035	-	atu2400			1368.67	141.484	0.803197	1409.33	280.93	0.921037	1907.39	180.628	3.87114	1060.17	108.738	8.68948
NC_003062.2	MTU	2372993	2374756	-	atu2401	ureC	[2]	2143.64	221.596	0.916562	2172	432.956	1.05382	2209.77	209.263	1.94331	1216.27	124.749	3.40153
NC_003062.2	MTU	2376472	2376783	-	atu2406			215.75	22.3029	1.03998	87.25	17.392	0.761816	340.5	32.245	1.80597	337.5	34.6162	3.25194
NC_003062.2	MTU	2393626	2394396	-	atu2421			122	12.6116	1.29359	189.25	37.7242	2.68129	210.333	19.9183	1.04586	140.944	14.4562	8.89526
NC_003062.2	MTU_ext_5	2394485	2395764	-	atu2422#		[1]	23677.9	2447.67	2.60512	14920.8	2974.25	1.26695	14373.5	1361.16	0.206612	10867.2	1114.61	1.78034
NC_003062.2	TSS_Lee	2395722	2396202	-	atu8177			23416	2420.59	3.0837	11473.8	2287.14	1.24607	17285.6	1636.92	12.7334	12758.7	1308.61	12.562
NC_003062.2	MTU	2396246	2397028	-	atu2424		[1]	642.667	66.4348	1.51953	550.958	109.825	2.20452	510.143	48.31	1.30923	442.143	45.3491	1.30802
NC_003062.2	MTU	2396974	2397918	-	atu2425		[1]	484.143	50.0476	1.15796	519.25	103.505	2.87919	337.875	31.9964	1.41477	319.283	32.7478	1.30565
NC_003062.2	TSS_Wilms	2399266	2400269	-	atu2427	livH	[1]	22467.8	2322.58	1.65724	7983.83	1591.46	0.416209	37552.8	3556.21	14.0926	33417	3427.47	19.8775
NC_003062.2	MTU	2412839	2413915	+	atu2443	rluD	[4]	1168.2	120.761	0.894321	400.833	79.9001	1.01115	526.539	49.8627	2.20476	468.033	48.0046	1.96923
NC_003062.2	MTU	2416507	2418897	-	atu2446			6875.52	710.747	2.25189	3396.12	676.965	1.89974	3265.35	309.225	1.17995	2473.31	253.679	1.15114
NC_003062.2	MTU_ext_3	2421331	2422016	-	atu2449			194078	20062.5	6.05576	13076.9	2606.69	2.04491	73211.3	6933.03	19.8527	45047	4620.31	10.375
NC_003062.2	TSS_Wilms	2421964	2422432	-	atu2450			1357	140.278	2.16315	316.333	63.0563	0.726161	848.75	80.3757	3.37625	507.75	52.0782	0.953721
NC_003062.2	TSS_Lee_ext_5	2427105	2427590	-	atu2456	lguL	[2]	4025.5	416.13	5.23035	358.2	71.4018	0.401752	826.5	78.2687	2.43536	611.767	62.7468	1.12401
NC_003062.2	MTU	2428979	2430121	-	atu2459	hmuU	[1]	37.8125	3.90881	0.567125	133.367	26.5847	0.82492	472.45	44.7405	4.06348	256.7	26.3288	0.539427
NC_003062.2	TSS_Lee	2431137	2431551	+	atu2461			108.833	11.2505	0.731953	632.5	126.079	3.57999	1113.75	105.471	5.53799	516.283	52.9534	1.87262
NC_003062.2	MTU	2431488	2432066	+	atu2462			78.825	8.14842	0.605043	329.833	65.7473	1.67724	1100	104.169	2.24395	746	76.5146	0.776921
NC_003062.2	MTU	2432239	2433069	+	atu2463			72	7.4429	0.647699	393.5	78.4383	2.01923	294.061	27.8473	0.731092	254	26.0519	0.441609
NC_003062.2	TSS_Wilms	2437595	2438773	+	atu2469			6226.31	643.636	2.1251	661.85	131.93	0.511243	561.375	53.1616	0.522362	402.674	41.3009	0.761643
NC_003062.2	MTU_ext_3	2439317	2440924	+	atu2471			38630.8	3993.41	2.17975	1465.96	292.217	0.204631	3193.13	302.386	7.05665	2372.05	243.293	11.9763
NC_003062.2	MTU	2441425	2442417	+	atu2473		[1]	54.6444	5.64879	0.873699	51.4833	10.2624	1.55326	111.25	10.5353	3.79322	72.1667	7.40189	0.615482
NC_003062.2	MTU_ext_5	2462524	2464190	+	atu2493	pntA	[2]	2246.75	232.255	2.58382	735.667	146.644	1.04822	1419.83	134.457	3.22127	870.393	89.2732	2.06512
NC_003062.2	MTU	2466389	2467033	-	atu2496		[2]	100.833	10.4235	0.953647	250.5	49.9334	2.4696	76	7.19712	6.04641	25.25	2.58981	0.162609
NC_003062.2	MTU	2467000	2467839	-	atu2497		[2]	174	17.987	0.913561	735.833	146.677	3.01385	173.792	16.4579	1.86845	96.75	9.92331	0.404375
NC_003062.2	MTU	2467802	2468242	-	atu2498			205.5	21.2433	0.96211	320.5	63.8869	1.83713	130.083	12.3188	1.03492	104.875	10.7567	66.1885
NC_003062.2	MTU	2468215	2469009	-	atu2499		[2]	439.06	45.3872	1.04924	547.083	109.053	2.76327	298.917	28.3071	5.94531	213.292	21.8766	0.759091
NC_003062.2	MTU	2468952	2470097	-	atu2500	rutA	[2]	892.833	92.2954	1.28019	1201.48	239.496	2.51618	941.5	89.159	3.25669	603.75	61.9246	1.14083
NC_003062.2	TSS_Lee	2471363	2472308	+	atu2503	dapA	[2]	97.8333	10.1134	0.624788	743.792	148.264	4.0021	251	23.7694	1.10939	136.417	13.9918	2.07458
NC_003062.2	MTU	2472255	2472965	+	atu2504			138.083	14.2742	1.49115	407.167	81.1626	3.60545	183.917	17.4167	0.675326	152.875	15.6799	1.3589
NC_003062.2	MTU	2473014	2474399	+	atu2505		[1]	151.369	15.6476	0.902047	971.605	193.675	5.65566	169.167	16.0199	1.03528	120.7	12.3798	0.964253
NC_003062.2	MTU	2474345	2475337	+	atu2506		[1]	125.25	12.9475	0.723995	479.5	95.5812	2.63457	93.1667	8.82278	0.38207	57.1	5.85655	0.367723
NC_003062.2	MTU	2475283	2476173	+	atu2507		[1]	67.6667	6.99495	0.385254	451.733	90.0461	3.5916	66.6667	6.31326	0.81598	37.4167	3.8377	0
NC_003062.2	MTU	2476223	2477335	+	atu2508		[1]	67	6.92603	0.721426	337.602	67.2959	4.18634	90.3333	8.55447	6.16007	53.2576	5.46245	2.01671
NC_003062.2	MTU	2477302	2478315	+	atu2509			75.6667	7.82194	0.643779	297.976	59.3971	3.53912	48.4292	4.58619	13.4853	45.1667	4.63259	0.53784
NC_003062.2	MTU	2479483	2480403	+	atu2511	dat	[6]	122.333	12.646	0.670218	58.5	11.6611	3.18831	62.5889	5.9271	2.48973	42.6667	4.37617	6.73193
NC_003062.2	MTU	2483040	2483834	-	atu2514	dppF	[1]	316.456	32.7131	1.85839	87.6989	17.4815	1.41042	423.372	40.0929	4.21033	345.083	35.394	3.06744
NC_003062.2	MTU	2486526	2488175	-	atu2518	dppA	[1]	701.333	72.4993	1.30099	147.75	29.4518	3.05355	29.7595	2.81819	1.18381	38.3667	3.93514	0.195348
NC_003062.2	MTU	2494183	2495565	+	atu2523	telA		328	33.9065	2.70454	164.65	32.8205	1.33661	348.75	33.0262	2.77459	254.683	26.1219	1.40176
NC_003062.2	MTU	2495917	2498295	+	atu2524			231.833	23.9654	1.41404	66.3333	13.2226	0.767617	269.361	25.5082	12.8579	302.305	31.0064	2.20142
NC_003062.2	MTU	2498341	2499744	-	atu2525		[1]	60.4103	6.24483	0.895905	65.1667	12.99	1.7859	94.25	8.92537	0.749835	78	8.00019	24.6136
NC_003062.2	MTU	2505169	2505654	+	atu2532			52.3333	5.40988	0.588164	75.5	15.0498	0.802261	53.3333	5.05061	2.12155	23.3333	2.39322	0
NC_003062.2	MTU	2506273	2506956	-	atu2534		[1]	73.9857	7.64817	0.633292	86.4444	17.2314	0.854096	177.125	16.7735	56.3669	123.5	12.667	32.4763
NC_003062.2	MTU	2507142	2508632	-	atu2535			44.75	4.62597	0.501606	30.2533	6.03054	0.678127	60.4505	5.7246	0.253122	95.5	9.79511	2.85648
NC_003062.2	MTU	2509399	2510073	-	atu2537			72.2	7.46357	1.0848	53	10.5648	0.940106	71.8	6.79938	1.14245	73.4833	7.53693	23.1883
NC_003062.2	MTU	2510163	2512253	+	atu2538	stcD	[2]	445.361	46.0386	2.44748	396.917	79.1194	1.87032	270.044	25.5729	0.902698	149.71	15.3552	0.768166
NC_003062.2	MTU	2532322	2533659	+	atu2560	ordL		88	9.09688	0.904997	101.143	20.1613	2.09032	207.976	19.6951	0.587439	200.25	20.539	1.62027
NC_003062.2	MTU	2534684	2535445	+	atu2562	modB	[1]	46.6111	4.81836	0.356378	27.2089	5.42369	0.600919	529.146	50.1095	1.05245	458.333	47.0097	2.00877
NC_003062.2	MTU	2536846	2537904	-	atu2565			2400.48	248.146	2.31778	269.033	53.6278	0.484197	1173.7	111.148	1.35986	1177	120.721	1.55947
NC_003062.2	MTU	2550006	2552777	+	atu2577		[1]	3631	375.35	0.893107	3067.22	611.404	1.09087	7067.59	669.293	4.20871	7216.7	740.192	6.62968
NC_003062.2	TSS_Wilms	2552743	2553276	+	atu2578			3016.33	311.809	0.895496	1818.6	362.511	0.914118	6140.25	581.475	7.68293	6790.81	696.51	9.04178
NC_003062.2	TSS_Wilms	2553339	2554328	+	atu2579			12400.1	1281.84	1.48871	3417.83	681.294	1.36716	20790.1	1968.8	6.88219	13361.2	1370.41	2.22493
NC_003062.2	MTU	2560072	2560965	-	atu2585			362.5	37.4729	1.31952	339.5	67.6743	2.69294	411.25	38.9449	1.05543	245.667	25.1972	2.24702
NC_003062.2	TSS_Wilms	2561088	2563176	+	atu2586		[1]	2264.42	234.081	0.438762	4303.83	857.905	0.896967	4789.45	453.556	3.35225	2606.13	267.302	3.07052
NC_003062.2	MTU	2571659	2572918	-	atu2594			185.083	19.1327	1.02698	145.033	28.9102	0.853048	75.5583	7.15529	1.00188	50.975	5.22833	5.95764
NC_003062.2	MTU	2572928	2574415	-	atu2595			845.042	87.355	2.00811	531.167	105.88	1.4539	854.667	80.936	1.58129	550.643	56.4775	1.9783
NC_003062.2	MTU	2576338	2577174	-	atu2597			286.536	29.6202	1.95816	109.5	21.8272	1.03789	158.583	15.0177	0.860222	108.233	11.1011	17.077
NC_003062.2	MTU	2577198	2578115	-	atu2598			148.733	15.3751	1.27311	137.405	27.3896	1.08863	143.833	13.6209	0.482153	82.3667	8.44807	25.9915
NC_003062.2	MTU	2580242	2581528	-	atu2601#	malE	[1]	3529.73	364.881	2.23702	1769.58	352.74	1.53459	1636.7	154.994	0.261734	1170.75	120.08	0.355916
NC_003062.2	MTU	2581513	2582424	-	atu2602	malG	[1]	1710.58	176.829	3.01577	1109.33	221.129	1.37069	1118.25	105.897	4.23647	657.869	67.4754	1.21401
NC_003062.2	MTU	2582367	2583305	-	atu2603	malF	[1]	656.976	67.914	0.805533	925.833	184.551	1.24652	509.417	48.2412	2.13306	195.533	20.0552	1.02837
NC_003062.2	TSS_Lee	2583245	2584671	-	atu2604			3852.75	398.273	1.33439	2254.08	449.318	1.75601	4006.43	379.404	5.05942	2717.03	278.677	3.1121
NC_003062.2	MTU	2584873	2585679	+	atu2606		[3]	462.111	47.7701	1.27805	403.611	80.4538	1.86698	1407.04	133.245	2.07299	648.5	66.5144	0.647595
NC_003062.2	MTU	2587839	2588819	+	atu2609			176.976	18.2947	1.14657	203.167	40.4982	1.6469	77.0333	7.29497	0.264545	54.2	5.55911	17.1033
NC_003062.2	MTU	2588786	2590111	-	atu2610			349.333	36.1118	1.23996	886.667	176.744	3.86926	601.167	56.9298	1.7714	408.917	41.9412	2.51371
NC_003062.2	TSS_Wilms	2592138	2593490	-	atu2613	hemA	[6]	11732.9	1212.87	2.02069	2685.56	535.327	1.11467	2789.14	264.129	1.65596	3253.25	333.675	1.82289
NC_003062.2	TSS_Lee	2593532	2594037	+	atu2614			2335.55	241.434	1.27737	2960.25	590.082	3.23403	16686.7	1580.21	3.53074	10129.1	1038.9	1.54598
NC_003062.2	TSS_Wilms	2594116	2596118	+	atu2615			1438.5	148.703	0.535627	1628.33	324.584	0.885458	3604.2	341.314	1.57407	2553.66	261.92	2.49226
NC_003062.2	TSS_Wilms	2596143	2600324	+	atu2616			1522.63	157.399	0.666597	3303.19	658.442	2.10075	5653.55	535.385	2.18503	5261.6	539.664	4.48194
NC_003062.2	MTU	2601252	2603078	+	atu2618	cheD	[5]	107.611	11.1241	0.64491	88	17.5415	1.38628	247.25	23.4143	1.49398	161.833	16.5987	3.19175
NC_003062.2	MTU	2603069	2603938	-	atu2619	fdhD		178.893	18.4928	0.751214	177.167	35.3155	1.27918	230.867	21.8628	1.41287	137.317	14.0841	5.90884
NC_003062.2	MTU_ext_3	2627880	2628753	-	atu2642	sdhB	[2]	14149	1462.63	0.698187	1548.1	308.591	0.513316	10711.4	1014.36	6.95657	8121.35	832.979	16.5607
NC_003062.2	TSS_Lee_ext_3	2631648	2632142	+	atu2646			1677.83	173.444	0.602665	471	93.8868	0.381321	1816.62	172.032	3.90614	1489.92	152.816	4.3533
NC_003062.2	MTU	2633126	2633473	-	atu2649			297.167	30.7192	2.22064	107.833	21.495	2.28448	102.333	9.69086	0.626265	90.8333	9.31646	1.97678
NC_003062.2	MTU	2633507	2634544	-	atu2650	gpsA	[2]	187.333	19.3653	1.32716	111.833	22.2923	0.992493	105.667	10.0065	0.849155	85.95	8.8156	13.5611
NC_003062.2	TSS_Wilms	2637405	2638894	+	atu2655			1624.5	167.93	2.10298	1643.33	327.574	2.70215	3065.08	290.26	2.19357	2575.92	264.203	1.91485
NC_003062.2	MTU	2649486	2649998	+	atu2665			316	32.6661	0.65408	468	93.2888	1.22163	1075.33	101.833	2.08662	833.75	85.5149	5.26195
NC_003062.2	MTU	2656206	2657213	-	atu2672		[1]	1320.5	136.505	1.00593	810.95	161.651	0.851383	693.06	65.632	2.04217	564.033	57.851	1.2668
NC_003062.2	MTU	2661380	2662084	-	atu2679		[7]	76.8667	7.94598	0.979803	102.333	20.3986	1.35871	214.333	20.2971	3.00917	152.25	15.6158	0.970583
NC_003062.2	TSS_Wilms	2666514	2666954	-	atu2683			504.2	52.121	0.946946	294	58.6045	1.0893	1392.75	131.892	2.60279	751.75	77.1044	0.998827
NC_003062.2	MTU	2673502	2673729	+	atu2689		[1]	198.167	20.4852	0.776724	45.1667	9.0033	0.448885	78.3333	7.41808	3.11602	35.8333	3.6753	0.611218
NC_003062.2	MTU	2673783	2674325	+	atu2690	ccmG	[6]	503.167	52.0141	2.35053	128.077	25.5302	1.76098	113.837	10.7803	0.646906	60.8333	6.23947	1.06647
NC_003062.2	MTU	2676853	2678343	-	atu2693	fstY	[5]	2554.33	264.051	1.91893	606.15	120.827	0.796662	1461.24	138.377	2.37251	1126.18	115.509	3.07021
NC_003062.2	MTU	2678322	2679650	-	atu2694			1903.7	196.792	2.06187	412.825	82.2905	0.856348	1337.21	126.632	4.43274	997.267	102.286	2.08477
NC_003062.2	TSS_Lee	2684442	2685074	+	atu2700	rimM	[4]	1096.14	113.312	1.07137	457	91.0961	1.04943	2493.16	236.099	3.81444	4920.17	504.645	10.4906
NC_003062.2	TSS_Lee_ext_5	2686600	2687313	+	atu2703	rplS	[4]	7004.7	724.101	0.722832	1412.58	281.576	0.514906	7184.25	680.341	2.58237	12325.5	1264.18	5.11094
NC_003062.2	TSS_Lee	2693384	2693558	+	atu8028			420.778	43.4973	0.346577	679.5	135.448	0.586593	609.65	57.7332	2.55277	542.909	55.6843	5.24448
NC_003062.2	TSS_Lee	2696555	2696776	-	atu2711			828.667	85.6623	1.06688	534.667	106.578	0.976051	1348.83	127.733	7.15404	891.167	91.4039	1.59782
NC_003062.2	MTU	2710771	2711625	-	atu2725			118.167	12.2153	2.21783	36	7.17606	0.801182	35.6667	3.37759	0.654824	26.3333	2.70092	0.150402
NC_003062.2	TSS_Lee	2729115	2729345	-	atu2733			102.5	10.5958	0.0709865	388	77.342	3.86748	15345.2	1453.17	23.9379	11290.6	1158.04	13.5384
NC_003062.2	MTU	2735569	2737065	+	atu2739			837.333	86.5582	2.08572	334.583	66.6942	2.25383	413.233	39.1328	3.91382	261.908	26.863	0.709421
NC_003062.2	MTU	2737128	2737898	+	atu2740			977.667	101.065	2.28862	88.8667	17.7142	0.613768	128	12.1215	1.30557	146.833	15.0602	1.3052
NC_003062.2	MTU	2741168	2742229	+	atu2744			255.283	26.3896	1.12906	281.667	56.146	1.93449	80.25	7.59959	3.83072	59.5333	6.10613	14.0897
NC_003062.2	MTU	2742285	2744294	-	atu2745	acs	[7]	2111.8	218.304	2.60564	1830.45	364.873	3.35673	1411.59	133.676	1.56703	1048.17	107.507	1.83169
NC_003062.2	MTU	2745234	2745950	-	atu2747			161.667	16.7121	1.03472	64.8667	12.9302	0.852873	75.5944	7.15871	5.63826	59.3333	6.08562	0.374463
NC_003062.2	MTU	2750864	2751334	-	atu2752		[6]	785.117	81.1603	0.847532	583.667	116.345	0.504636	1922.54	182.063	1.70898	1524.67	156.38	2.96989
NC_003062.2	MTU	2759155	2761884	+	atu2759	ftsK1	[3]	1497.83	154.836	1.58263	1180.37	235.288	2.05186	819.545	77.61	1.07949	413.723	42.4342	0.462002
NC_003062.2	TSS_Wilms	2761948	2762658	+	atu2760			404.5	41.8146	0.491224	584	116.412	1.58313	748.167	70.8506	2.05251	564.5	57.8988	1.05927
NC_003062.2	TSS_Lee	2766725	2771564	+	atu2766	gdh	[2]	2377.43	245.764	0.62989	5420.73	1080.54	2.02266	1559.77	147.708	0.539296	891.01	91.3879	0.605505
NC_003062.2	MTU	2771592	2773022	+	atu2767		[1]	494.976	51.1675	0.740233	1026.28	204.574	2.16269	231.167	21.8912	1.82694	108.625	11.1413	0.816133
NC_003062.2	TSS_Lee	2773021	2773692	-	atu2768			7453.62	770.508	1.19158	1492.08	297.425	2.24631	16612.9	1573.22	8.78783	26833.3	2752.2	13.772
NC_003062.2	TSS_Lee	2776463	2777026	+	atu2771	bfr		2646.83	273.613	1.60279	1988.83	396.444	2.16962	4953.12	469.056	4.86495	3471.02	356.01	3.34446
NC_003062.2	TSS_Wilms	2780148	2781593	-	atu2775			1505.35	155.613	0.625606	2718.68	541.928	2.22856	6839.01	647.647	2.37598	4727.38	484.872	0.93763
NC_003062.2	MTU	2785957	2787078	-	atu2781	cgtA	[4]	961.083	99.3506	1.20943	419.5	83.6211	1.60498	853.667	80.8413	2.26387	633.775	65.0041	1.07813
NC_003062.2	TSS_Lee	2788880	2789378	-	atu2785	rplU	[4]	9156.92	946.583	1.87757	1521.17	303.222	0.953462	2645.7	250.545	2.33874	4152.15	425.872	2.08555
NC_003062.2	MTU	2790005	2790265	-	atu2787			258.533	26.7255	0.550736	78	15.5481	1.2118	212.417	20.1156	3.37989	281.5	28.8725	1.9523
NC_003062.2	MTU	2793545	2794732	-	atu2792			279.033	28.8447	2.00046	194.583	38.7873	1.515	645	61.0808	1.26332	324.1	33.2418	1.89394
NC_003062.2	MTU	2802208	2803029	-	atu2801	cobI	[2]	1045.09	108.035	0.661283	1382.75	275.631	1.33832	881.833	83.5087	4.4781	516.867	53.0132	1.729
NC_003062.2	MTU	2802972	2803658	-	atu2802	cbiC	[2]	1117.83	115.554	0.760777	1222	243.587	1.642	802.075	75.9556	2.1631	445.5	45.6934	3.02326
NC_003062.2	MTU	2808371	2809462	-	atu2805	cobW		911.917	94.2681	1.13076	1084.75	216.229	2.18821	562.06	53.2264	0.72513	404.45	41.483	0.845218
NC_003062.2	MTU	2810287	2810958	+	atu2807	cobO	[2]	278.333	28.7723	2.09097	131.5	26.2126	2.27453	197.9	18.7409	1.5139	200.5	20.5646	21.0899
NC_003062.2	MTU	2813314	2814414	+	atu2810	cobC		131	13.5419	2.89089	64.3611	12.8294	2.37683	62.6429	5.93221	0.297833	33.0833	3.39324	0.614103
NC_003062.2	MTU	2816011	2817198	-	atu2813	uxaB	[2]	65.5	6.77097	1.06128	208.5	41.5614	2.56163	59.8409	5.66687	0.387509	30.725	3.15136	0.755497
NC_003062.2	MTU	2818155	2819030	-	atu2815			59.3333	6.1335	0.700271	128.405	25.5956	2.95413	80.4583	7.61932	0.685833	36.3333	3.72658	0.142959
NC_003062.2	MTU	2818981	2820048	-	atu2816		[2]	145.167	15.0064	1.38531	281.167	56.0464	2.63838	200.5	18.9871	1.59514	150.533	15.4397	0.698561
NC_003062.2	MTU	2820088	2821083	-	atu2817	rbsB	[1]	91.0833	9.41561	1.35412	489.083	97.4915	5.18476	81.75	7.74164	0.451658	61.1667	6.27365	22.2712
NC_003062.2	MTU	2821106	2822182	-	atu2818	rbsC	[1]	67.8095	7.00971	0.860857	316.65	63.1195	3.38602	59.202	5.60637	0.724615	33.9778	3.48498	0.7148
NC_003062.2	MTU	2822137	2823708	-	atu2819	rbsA		276.533	28.5862	1.20252	824.06	164.264	2.24651	306.119	28.9891	0.7985	182.355	18.7035	0.416732
NC_003062.2	MTU	2823943	2824689	+	atu2821		[3]	1925.83	199.08	1.10208	856.833	170.797	2.3859	6425.17	608.456	8.66397	4162.83	426.967	10.0276
NC_003062.2	MTU	2824678	2826264	+	atu2822	garD	[2]	272	28.1176	0.603073	663.611	132.281	2.2279	330.893	31.3352	0.785827	266.75	27.3596	0.772251
NC_003062.2	MTU_ext_5_ext_3	2828078	2829864	-	atu2824			3867.67	399.815	0.847246	2148.63	428.296	0.928253	7139.42	676.095	6.81053	3257.57	334.118	3.13083
NC_003062.2	MTU	2829871	2831310	-	atu2825	sun	[4]	863.064	89.218	1.22836	633.333	126.246	1.73015	1554.53	147.212	2.67889	926.75	95.0536	1.16011
NC_003062.2	TSS_Lee	2831233	2832284	-	atu2826	htpx	[6]	1039.28	107.434	0.774846	3379.67	673.686	2.52853	6461.58	611.905	2.30525	3783.84	388.095	1.71064
NC_003062.2	TSS_Lee	2832312	2832607	+	atu2827			1222.33	126.357	0.849166	628.7	125.322	1.62231	2080.5	197.021	3.2455	2028	208.005	2.4661
NC_003062.2	MTU	2834334	2835005	-	atu2830	gidB	[4]	717.375	74.1576	1.91046	151.45	30.1893	1.24972	398.25	37.7138	0.641377	208.583	21.3937	2.86175
NC_003062.2	MTU	2840320	2841408	-	atu2835	hemE	[2]	478.333	49.447	0.845803	213	42.4584	1.06141	290.972	27.5548	0.617312	162.7	16.6876	38.5061
NC_003063.2	MTU	2551	3006	+	atu3005			52.6667	5.44434	2.68856	14.5556	2.90143	1.63947	33.3333	3.15663	1.32597	41.7222	4.2793	0.572427
NC_003063.2	MTU	3373	4845	-	atu3006			2481.75	256.547	0.436934	996	198.538	0.722685	2824.74	267.5	1.61677	1908.5	195.748	4.16778
NC_003063.2	MTU	5144	5392	+	atu3008			161.667	16.7121	1.13221	44.8333	8.93686	1.53025	306.5	29.0252	3.48351	186.167	19.0945	4.24674
NC_003063.2	MTU	6584	7561	-	atu3010			125.833	13.0078	0.983327	121.083	24.1362	2.87121	97	9.1858	0.551224	116.226	11.9209	1.38401
NC_003063.2	TSS_Lee	11663	12356	-	atu3019			467.667	48.3444	1.31963	481.833	96.0463	2.40494	818	77.4637	4.24425	509.667	52.2748	0.525245
NC_003063.2	MTU	12637	13401	+	atu3020			53.5833	5.5391	1.18247	201.333	40.1328	3.26291	90.5	8.57025	0.720001	69.2833	7.10615	0.993772
NC_003063.2	MTU	13378	14547	+	atu3021		[1]	27.2	2.81176	1.01989	194.143	38.6995	2.78565	45.625	4.32064	0.172849	32.8167	3.36589	0.190887
NC_003063.2	MTU	15431	16366	+	atu3023		[1]	31.25	3.23042	0.453449	138.458	27.5996	2.75698	41.125	3.89449	0.244166	14.3333	1.47012	0
NC_003063.2	MTU	16373	17956	+	atu3024		[1]	36.2333	3.74557	0.877267	323.333	64.4517	3.69734	53.0833	5.02693	0.782076	56.1667	5.76082	0.554284
NC_003063.2	MTU	17974	20358	+	atu3025			54	5.58217	0.630302	287.417	57.2922	3.4137	53.3833	5.05534	0.183591	35.6387	3.65534	1.83076
NC_003063.2	MTU	22291	23340	+	atu3027			38.5333	3.98333	0.435378	130.333	25.98	2.60594	34	3.21976	0.235215	26.5	2.71801	3.58385
NC_003063.2	MTU	24080	25381	+	atu3029	gudD	[2]	62.0333	6.41261	0.479805	175.333	34.9501	2.70345	40.1167	3.79901	0.234677	17.15	1.75902	0.159172
NC_003063.2	TSS_Wilms	25834	26102	+	atu3031			6702.92	692.905	2.23213	651.533	129.873	0.534102	4019.5	380.642	14.1081	6322.67	648.494	54.6623
NC_003063.2	MTU	26093	26551	+	atu3032			217.167	22.4493	1.30332	254.333	50.6975	2.42771	141.333	13.3841	1.22664	97.6667	10.0173	2.2014
NC_003063.2	MTU	26820	27422	+	atu3034			15.3333	1.58506	0.526766	26.5	5.28238	1.10549	67.0833	6.35272	1.27072	54	5.53859	2.08655
NC_003063.2	MTU	27531	29828	-	atu3035			59.9583	6.19811	0.661576	54.7	10.9036	2.62177	55.2833	5.23527	0.293216	35.3667	3.62744	0.33819
NC_003063.2	MTU	31032	31967	+	atu3037		[1]	25.3333	2.6188	0.247894	87.5	17.4418	2.95078	15.4333	1.46152	0.0279056	13.7167	1.40687	0.157397
NC_003063.2	MTU	31918	33618	+	atu3038		[1]	40	4.13494	0.664632	114.976	22.9188	2.0047	24.7429	2.34312	0.492124	16.25	1.66671	1.22091
NC_003063.2	MTU	35130	36317	+	atu3040			506.5	52.3587	2.89616	283.143	56.4403	1.85418	100.9	9.55512	1.14677	87.3667	8.9609	0
NC_003063.2	MTU	36307	37974	+	atu3041		[1]	654.333	67.6408	4.09517	465.25	92.7406	3.06872	218.958	20.7351	3.26623	219.083	22.4706	2.19472
NC_003063.2	MTU	38036	39166	+	atu3042			48.2292	4.98562	1.40508	123.02	24.5223	2.62267	47.3901	4.48779	0.754052	38.7	3.96933	500.698
NC_003063.2	MTU	39109	40701	+	atu3043			23.7333	2.4534	1.23493	83.75	16.6943	4.56446	17.6111	1.66775	0.134722	18.8269	1.93101	0.990168
NC_003063.2	MTU	45479	47194	-	atu3049		[1]	655.75	67.7872	1.63533	766.392	152.769	3.79302	712.008	67.4264	5.14964	499.167	51.1978	3.98776
NC_003063.2	MTU	47277	48662	-	atu3050			259.533	26.8289	1.6611	733.083	146.129	7.02733	231.893	21.96	0.60347	102.485	10.5116	0.840005
NC_003063.2	MTU	48610	49374	-	atu3051			49	5.06531	0.634907	169.125	33.7125	6.51263	63.7917	6.041	0.306552	23.7	2.43083	0.282217
NC_003063.2	MTU_ext_5	50091	51813	-	atu3053		[1]	3180.76	328.807	0.741713	4063.75	810.048	1.70834	5671.4	537.075	9.20827	5243.31	537.789	11.0971
NC_003063.2	MTU	52132	53355	+	atu3054			845.167	87.3679	0.73336	1042.5	207.807	1.22061	411.125	38.9331	3.27083	219.083	22.4706	1.17176
NC_003063.2	MTU	53515	54834	-	atu3055			125	12.9217	1.39376	66	13.1561	2.21908	121.217	11.4791	0.459227	82.7	8.48225	0.807115
NC_003063.2	MTU	56921	58432	-	atu3057			52.5	5.42711	0.420698	39.8333	7.94018	0.572763	253.367	23.9936	2.01574	297.5	30.5135	1.25172
NC_003063.2	TSS_Wilms	58608	60425	+	atu3059			310.25	32.0717	0.579858	408.083	81.3453	1.05201	614.667	58.2083	1.63006	376.667	38.6334	2.42573
NC_003063.2	MTU	62871	64694	+	atu3061			194.215	20.0767	1.06565	191.333	38.1394	1.75211	365.533	34.6156	1.11851	306.7	31.4572	2.12708
NC_003063.2	MTU_ext_5	64835	65961	+	atu3062		[3]	2205.92	228.034	1.89048	456	90.8968	1.0174	2701.45	255.824	6.93297	2485	254.878	112.023
NC_003063.2	MTU	67690	68748	+	atu3065		[1]	27.6429	2.85754	0.549876	55	10.9634	2.06785	16.25	1.53886	0.0760482	12.5	1.28208	1.21369
NC_003063.2	MTU	69791	70615	+	atu3067			29.3333	3.03229	1.1508	50.5	10.0664	3.34593	14.5167	1.37471	0.494965	15.1	1.54875	0.733068
NC_003063.2	MTU	72349	73644	+	atu3070	amaB		206.833	21.3811	1.75976	130.667	26.0464	4.09077	135.75	12.8554	0	150.917	15.479	1.9843
NC_003063.2	MTU	73694	74233	+	atu3071			75.0333	7.75647	0.9904	75.8333	15.1162	2.19013	112.5	10.6536	1.11879	70.5	7.23094	0.717642
NC_003063.2	MTU	78866	79612	-	atu3073			158.5	16.3847	0.733154	251.25	50.0829	1.13653	243	23.0118	0.892274	109.5	11.231	2.11553
NC_003063.2	MTU	87672	89219	-	atu3081			19.0333	1.96754	0.362518	42.5	8.47174	1.51968	63.7	6.03232	2.53392	57.45	5.89245	0.566527
NC_003063.2	MTU	100181	102019	-	atu3094	mcpA	[5]	73.5	7.59796	2.00271	31.5667	6.29234	0.923512	59.9881	5.68081	0.795423	27.7652	2.84778	0.132583
NC_003063.2	MTU	113208	114191	-	atu3105	celI		92	9.51037	0.612904	85.6667	17.0764	1.51954	77.6667	7.35495	0.501001	58.5	6.00014	9.2301
NC_003063.2	MTU	114331	115671	-	atu3106		[1]	265.633	27.4595	0.848151	215.458	42.9484	1.84549	614.367	58.1799	2.65229	484.726	49.7167	5.09866
NC_003063.2	MTU	115722	116837	+	atu3107			63.5909	6.57362	1.50188	67.5	13.4551	2.17225	75.2	7.12136	0.323393	57.8667	5.93518	0.652155
NC_003063.2	MTU	116776	118713	+	atu3108			74.5	7.70133	0.466813	134.533	26.8172	2.30642	100.217	9.49041	0.605548	54.0667	5.54543	5.11837
NC_003063.2	MTU	120646	121773	-	atu3111			33.9694	3.51154	0.640256	80.5489	16.0562	2.03499	54.2051	5.13317	1.79686	26.9	2.75904	0.263075
NC_003063.2	MTU_ext_5	123639	125017	-	atu3114#		[1]	1502.83	155.353	1.04506	1477.92	294.601	1.3851	1940.67	183.779	2.20565	1453.83	149.115	1.40297
NC_003063.2	MTU	125032	125784	+	atu3115		[3]	184	19.0207	1.96872	54	10.7641	6.40243	120.333	11.3954	4.78674	135.417	13.8892	2.8488
NC_003063.2	MTU	128317	129192	+	atu3118			40	4.13494	1.35857	77.85	15.5182	2.33831	53.5	5.06639	1.06409	30.5833	3.13683	0
NC_003063.2	MTU	130428	130979	-	atu3120			8	0.826989	0.194806	4.5	0.897008	0.146916	57.2	5.41678	4.55072	28	2.87186	1.96348
NC_003063.2	MTU	131796	132086	+	atu3123	rpsU	[4]	8365.58	864.78	7.90095	4168.75	830.978	15.2451	4965.4	470.218	4.93797	5011.28	513.99	4.47976
NC_003063.2	MTU	132069	132338	+	atu3124			2132.75	220.47	4.74358	1252.08	249.584	8.41963	1683.83	159.457	2.10965	1727.95	177.23	1.53814
NC_003063.2	TSS_Wilms	142138	143103	+	atu3134			170.833	17.6597	1.00462	110.5	22.0265	1.23843	409.083	38.7398	32.5459	233.708	23.9707	1.82096
NC_003063.2	MTU	143093	144427	-	atu3135			28.6429	2.96092	0.388977	195.062	38.8828	4.45106	34.5	3.26711	0.823426	23.8333	2.4445	0.173557
NC_003063.2	MTU	144966	145997	-	atu3137			55.5	5.73723	1.18168	273.111	54.4406	3.04072	180.5	17.0932	5.38509	90.3333	9.26518	1.67679
NC_003063.2	MTU_ext_3	146054	147019	-	atu3138			371.417	38.3947	2.79026	914.25	182.242	4.44185	481.833	45.6291	2.61366	172.083	17.65	2.93527
NC_003063.2	MTU	146962	148152	-	atu3139			244.5	25.2748	1.76483	471.306	93.9477	3.58687	224.444	21.2546	4.46409	143.017	14.6687	0.948113
NC_003063.2	TSS_Lee	148104	149116	-	atu3140		[2]	432.96	44.7566	0.777381	1649.43	328.788	2.72104	554.225	52.4845	2.36213	396.693	40.6874	2.77617
NC_003063.2	MTU	149149	149946	-	atu3141	kduD	[2]	61.0833	6.3144	0.742646	195.083	38.8869	1.54651	67.0667	6.35114	2.66785	41	4.20523	0.417352
NC_003063.2	MTU	149889	150767	-	atu3142	kduI	[2]	73.3333	7.58073	1.19048	297	59.2025	4.58256	95.3333	9.02796	2.52818	74.4167	7.63266	0.436214
NC_003063.2	MTU	150838	151689	+	atu3143			59	6.09904	1.07752	195.5	38.97	1.88475	171.967	16.2851	0.746255	121	12.4106	2.97527
NC_003063.2	MTU	151725	152516	+	atu3144			70	7.23615	0.928413	123.25	24.568	2.08049	68.7417	6.50976	0	57.25	5.87194	0.694837
NC_003063.2	MTU	154334	156391	-	atu3147			58.5833	6.05597	0.992481	92.2917	18.397	2.05848	115.543	10.9418	0.626752	69.3524	7.11323	0.41818
NC_003063.2	MTU	159419	160744	-	atu3151		[1]	39.1667	4.0488	1.11376	57.75	11.5116	3.82629	45.2	4.28039	0.121214	31.3333	3.21375	1.4125
NC_003063.2	MTU	160769	161713	+	atu3152			99.8333	10.3201	1.00954	189.5	37.774	1.84268	212.422	20.1162	1.29999	137.367	14.0892	5.41841
NC_003063.2	MTU	161866	162774	-	atu3153			84.6429	8.74984	0.528959	96.6667	19.2691	1.22109	184.75	17.4956	0.587934	138.833	14.2397	21.313
NC_003063.2	MTU	167023	168072	-	atu3158			107.533	11.1161	2.14185	67	13.3554	2.64792	50.6667	4.79808	0.806189	38.6	3.95907	0
NC_003063.2	MTU	168120	169058	-	atu3159	mmsB		152.833	15.7989	5.99592	51.7667	10.3189	1.59747	61.2526	5.80056	0.609143	40.25	4.1283	0.270239
NC_003063.2	MTU	169378	170901	-	atu3161			106.833	11.0437	1.56088	107.783	21.485	1.5974	305.158	28.8982	1.12051	206.194	21.1487	5.42221
NC_003063.2	MTU	170999	172066	-	atu3162			242	25.0164	1.01676	139	27.7076	1.01996	102.958	9.75004	2.04779	50.0833	5.13687	0.367541
NC_003063.2	MTU	174184	175491	-	atu3165		[1]	18.5	1.91241	0.442854	83.5833	16.6611	2.44531	69.4167	6.57368	1.38066	65.0333	6.67024	0.383586
NC_003063.2	MTU	176789	178120	+	atu3167	agaZ		93.2024	9.63467	1.38077	66.8333	13.3222	2.18725	150.667	14.268	0.255037	98.2917	10.0814	0.482752
NC_003063.2	MTU	178190	179116	+	atu3168		[1]	213.06	22.0247	1.2224	105.713	21.0724	0.633074	142.167	13.463	1.21184	123.833	12.7012	9.76918
NC_003063.2	MTU	183945	185258	-	atu3174		[1]	468.208	48.4004	2.31483	298.917	59.5846	2.37521	319.958	30.2997	1.89965	277.533	28.4656	2.88719
NC_003063.2	MTU	187345	187872	-	atu3177	rnhA		21.8333	2.25699	2.37201	52	10.3654	3.86178	47.2	4.46979	0.234696	89.8333	9.2139	0
NC_003063.2	MTU_ext_3	187948	189056	-	atu3178		[1]	71.8333	7.42567	0.0492971	34	6.77739	0.269216	1630.38	154.395	0.515404	4946.08	507.303	4.22261
NC_003063.2	MTU	189890	190777	-	atu3180		[1]	7	0.723615	0.0324997	4	0.79734	0.183271	326.033	30.875	0.129176	1482.31	152.036	2.04261
NC_003063.2	MTU_ext_3	191010	192324	+	atu3181			6.5	0.671928	0.010824	1	0.199335	0.0323355	304.515	28.8373	0.0331872	2474.37	253.787	3.09538
NC_003063.2	MTU	192305	192796	-	atu3182			10.4444	1.07968	0.293069	14	2.79069	1.26152	59.0417	5.59118	0.18789	170.167	17.4534	10.205
NC_003063.2	MTU	193106	194203	-	atu3184			4.5	0.465181	0.0518467	7.35	1.46511	0.656461	288.458	27.3167	0.13742	1092.39	112.043	3.23676
NC_003063.2	TSS_Lee	194509	195946	+	atu3185	ugpB	[1]	1636.23	169.143	0.826655	815	162.458	2.72653	1275.4	120.779	2.37817	1087.29	111.52	2.00061
NC_003063.2	MTU	195943	196878	+	atu3186	ugpA	[1]	283.722	29.3294	0.477608	239.667	47.774	3.29207	86.3	8.17252	3.00381	71.7833	7.36257	4.53038
NC_003063.2	MTU	196834	197736	+	atu3187	ugpE	[1]	310.083	32.0544	0.47066	140.7	28.0464	1.82159	58.0167	5.49412	1.06516	53.4762	5.48487	13.4999
NC_003063.2	TSS_Lee	206845	207907	-	atu3198		[1]	114.067	11.7915	1.00337	358.226	71.407	3.3459	86.3583	8.17804	0.763389	68.4524	7.02092	0.600021
NC_003063.2	MTU	207891	208946	-	atu3199		[1]	265.571	27.4531	1.81636	378.283	75.4051	1.79402	136.857	12.9602	3.31377	125.167	12.8379	3.1598
NC_003063.2	MTU	208945	210522	-	atu3200			249.083	25.7486	1.14702	345	68.7706	2.12713	253.333	23.9904	0.876292	164.06	16.827	0.584977
NC_003063.2	MTU_ext_5	210662	211424	-	atu3201	acrR	[3]	929.333	96.0685	2.04445	603.017	120.202	0.67904	978.667	92.6787	1.88983	500.917	51.3773	1.31541
NC_003063.2	MTU	211415	214603	-	atu3202			594.423	61.4476	1.3411	513.45	102.349	0.579776	722.196	68.3912	2.78016	315.319	32.3412	0.680355
NC_003063.2	TSS_Lee	216098	217715	-	atu3204			1706.83	176.442	1.35353	2628.96	524.043	2.32824	1891.37	179.11	1.86537	1064.58	109.19	0.88513
NC_003063.2	MTU	217793	218641	-	atu3205		[2]	705	72.8784	0.713936	517.333	103.123	0.902245	325.167	30.7929	0.753485	277.167	28.428	3.80271
NC_003063.2	MTU	229160	230044	+	atu3214		[1]	49.8429	5.15244	0.821734	84.45	16.8338	3.7213	36.2	3.4281	0.221539	27.35	2.8052	0.154117
NC_003063.2	MTU_ext_5	233175	233447	+	atu8029			171.342	17.7123	2.11619	69.2541	13.8048	1.73927	547.311	51.8297	2.63699	772.867	79.2703	2.59525
NC_003063.2	MTU	248335	249669	+	atu3232		[2]	64.4583	6.66329	1.87063	102.533	20.4385	1.64592	88.9576	8.42419	7.07729	68.1667	6.99162	40.3324
NC_003063.2	MTU	252515	253642	-	atu3236		[1]	19.4889	2.01464	0.331627	22.3156	4.44828	2.06268	32.9432	3.11969	0.262967	52.9167	5.42748	33.3967
NC_003063.2	TSS_Wilms	255451	256815	-	atu3239		[1]	178.417	18.4436	0.962389	474.333	94.5513	4.21235	286.977	27.1764	1.75626	240.417	24.6587	1.29439
NC_003063.2	MTU	261658	264030	+	atu3244			1676.54	173.31	2.13641	364.667	72.6909	1.16744	1644.67	155.748	2.68863	1124.98	115.386	3.61959
NC_003063.2	MTU	264972	265928	+	atu3246		[1]	39.6667	4.10049	0.319219	35.5	7.07639	1.13167	56.0333	5.3063	0	56.9167	5.83775	5.98686
NC_003063.2	MTU	266188	267057	-	atu3248	minD	[7]	5170.83	534.528	2.37419	1390.75	277.225	1.22429	1462.08	138.458	4.01105	858.5	88.0534	1.11439
NC_003063.2	MTU	267039	267812	-	atu3249	minC	[3]	4680.33	483.823	2.37011	739.417	147.392	0.771986	1295.07	122.642	4.47971	796.083	81.6515	1.95495
NC_003063.2	MTU	267821	268117	-	atu3250			82.1667	8.49386	2.52277	29.5	5.88038	1.51034	238.333	22.5699	0	126.667	12.9918	9.9927
NC_003063.2	TSS_Lee	268989	269805	+	atu3252	exuR		718.083	74.2309	1.32124	1566	312.159	6.08231	682.583	64.6399	1.02462	365.4	37.4778	0.418531
NC_003063.2	MTU	269794	270822	+	atu3253			417.267	43.1344	3.19706	1251.17	249.401	9.28305	229.091	21.6947	4.20601	164.75	16.8978	0.764535
NC_003063.2	MTU	270829	271455	+	atu3254			76.9167	7.95115	1.42189	169.167	33.7208	4.15727	41.5	3.93001	1.65083	19.1667	1.96586	0.175311
NC_003063.2	MTU	273951	275213	+	atu3257	uxuA	[2]	60.3333	6.23687	1.25928	120.194	23.959	4.47542	42.2667	4.00261	0.720569	17.75	1.82056	0.346464
NC_003063.2	MTU	275784	277349	+	atu3259		[2]	464.417	48.0084	0.532068	312.617	62.3155	1.11385	502.394	47.5762	1.58819	556.167	57.0441	5.2651
NC_003063.2	MTU	288268	289848	-	atu3269		[1]	646.033	66.7828	0.687306	221.838	44.2201	0.535489	1987.61	188.224	8.17916	1653.18	169.561	24.264
NC_003063.2	MTU	289854	290150	-	atu3270			373	38.5584	0.624422	64.6667	12.8903	0.321815	1640.1	155.316	13.9803	1292.83	132.601	28.1355
NC_003063.2	MTU	294557	297751	+	atu3274			144.503	14.9378	0.480055	355	70.7639	1.50989	446.617	42.2941	0.406113	375.417	38.5052	2.37407
NC_003063.2	MTU	305147	305905	+	atu3280		[3]	17.5	1.80904	1.02983	50.7909	10.1244	2.81353	68.8333	6.51844	0.912708	28.9167	2.96588	0
NC_003063.2	MTU	306186	307316	+	atu3281		[1]	80.7667	8.34914	1.44393	85.9323	17.1293	2.41759	42.1583	3.99235	0.479148	15.6667	1.60688	0.2625
NC_003063.2	MTU	307314	308618	+	atu3282		[1]	83.5	8.6317	0.524914	144.583	28.8205	2.35449	100.333	9.50146	1.33039	106.2	10.8926	2.97177
NC_003063.2	MTU	313804	314754	+	atu3287		[1]	56.25	5.81476	0.520946	19	3.78737	0.97276	335.275	31.7502	2.22282	191.5	19.6415	0.982594
NC_003063.2	MTU	317111	317623	-	atu3291			53.5263	5.53321	0.637058	57.828	11.5272	2.63298	54.3981	5.15144	0.618259	44.3944	4.55338	0.191905
NC_003063.2	TSS_Wilms	317695	318903	+	atu3292	alr	[2]	11244.2	1162.35	1.19014	560.111	111.65	0.0952013	1361.62	128.944	2.64215	1495.2	153.358	1.43849
NC_003063.2	TSS_Wilms	325055	326498	+	atu3298	dctA		436.233	45.095	0.803274	427.7	85.2556	2.54772	1054.29	99.8403	2.03676	896.833	91.9851	1.91867
NC_003063.2	MTU	327115	328521	-	atu3300		[2]	1147.17	118.587	1.24785	1055.67	210.431	2.05363	923.5	87.4545	1.36059	782.5	80.2583	1.64617
NC_003063.2	TSS_Lee	328485	329294	-	atu3301	fixR		182.333	18.8485	1.00397	213.667	42.5913	1.40945	211.7	20.0478	4.21061	155.333	15.932	0.907719
NC_003063.2	MTU	332360	334660	-	atu8186	celG		246.25	25.4557	0.873477	637.827	127.141	2.70931	367.833	34.8334	1.04515	292.81	30.0325	1.41067
NC_003063.2	MTU	334699	335808	-	atu3307	celC	[2]	303.167	31.3394	2.1148	432.2	86.1526	3.12391	302.671	28.6626	1.8523	173.183	17.7628	0.614731
NC_003063.2	MTU	338231	340474	-	atu3309	celA	[8]	264.143	27.3054	0.331315	488.7	97.415	1.09397	680.676	64.4593	1.14007	846.45	86.8175	2.2493
NC_003063.2	TSS_Wilms	340515	341602	-	atu8187			804.5	83.1641	1.27095	579.167	115.448	1.21254	1168	110.608	2.76011	595.95	61.1245	1.03613
NC_003063.2	MTU	349325	350149	-	atu3318			2606.17	269.409	22.6744	472	94.0861	8.62117	2676.75	253.485	7.60561	2836.58	290.939	4.70697
NC_003063.2	MTU	359626	360936	-	atu3326	exoF	[1]	1256.83	129.923	1.18756	525.333	104.717	0.611957	1292.86	122.433	2.06403	881.522	90.4147	2.99647
NC_003063.2	MTU	362376	362978	-	atu3328			120.1	12.4152	1.13384	66.1429	13.1846	0.893288	94.7429	8.97205	0.837507	59.6429	6.11736	10.2659
NC_003063.2	TSS_Lee	372420	373783	+	atu3338	thuE	[1]	340	35.147	0.820849	630.5	125.681	2.41656	622.5	58.9501	1.12557	385.5	39.5394	1.21851
NC_003063.2	MTU	373773	374801	+	atu3339	thuF	[1]	20	2.06747	0.409375	162.5	32.3919	2.19859	43.4167	4.11151	1.72707	20.7	2.12313	0.275035
NC_003063.2	MTU	378563	379372	-	atu3344	exsD	[4]	281.812	29.132	3.3122	6.9309	1.38157	0.11051	110.271	10.4426	1.01377	65.9	6.75914	0.28552
NC_003063.2	MTU	385577	386863	-	atu3352		[1]	99.5036	10.286	1.20457	283.591	56.5296	2.7776	135.081	12.792	0.767627	94.869	9.73039	2.30283
NC_003063.2	MTU	391642	392595	+	atu3355			43.6667	4.51398	1.47541	62.0833	12.3754	1.36578	120.367	11.3986	2.23443	56.0833	5.75227	0.9832
NC_003063.2	MTU	397804	398673	+	atu3360			30.5	3.15289	0.47792	37.3095	7.4371	2.45753	55.25	5.23212	2.19779	34.0667	3.4941	0.202831
NC_003063.2	MTU_ext_5	405857	406542	+	atu3366			1912.17	197.668	3.06891	354.667	70.6975	0.783102	1141.18	108.069	6.48503	1132.4	116.147	1.81314
NC_003063.2	TSS_Lee	408373	409574	-	atu3368			2084.12	215.443	1.6915	908.667	181.129	1.34198	2533.17	239.889	2.76074	2404	246.57	2.02025
NC_003063.2	MTU_ext_3	410599	411715	-	atu3370		[1]	2083.78	215.408	0.436451	668.617	133.279	1.04423	2341.38	221.726	11.1766	1807.45	185.384	56.8462
NC_003063.2	MTU	416486	418117	-	atu3375		[1]	116.667	12.0603	1.11369	63.1429	12.5866	0.926569	73.5678	6.96679	0.665104	68.5167	7.02752	86.4842
NC_003063.2	MTU	421362	422360	-	atu3379	dppB	[1]	80.3333	8.30435	0.995248	43.8333	8.73752	0.778122	82.6554	7.82737	19.7277	100.833	10.3421	1.44631
NC_003063.2	MTU	423601	424968	-	atu3382	prsE2		161.226	16.6665	0.629894	351.533	70.0729	2.04685	519.725	49.2174	0.901677	434.15	44.5293	1.37919
NC_003063.2	MTU	424901	426802	-	atu3383	prsD	[1]	764.95	79.0756	0.575023	1322.45	263.611	1.20159	1735.6	164.359	1.97541	1252.31	128.445	2.11514
NC_003063.2	TSS_Wilms	426763	427630	-	atu3384			114.182	11.8034	0.727507	178.917	35.6644	3.5355	393.667	37.2798	2.13541	244.95	25.1237	1.17115
NC_003063.2	MTU	435408	436595	-	atu3391		[1]	301.833	31.2016	2.28371	105.667	21.0631	1.35504	623.625	59.0566	3.30763	447.45	45.8934	1.98869
NC_003063.2	MTU	446576	447673	+	atu3402		[2]	43.5	4.49675	1.39629	38.2857	7.63169	1.13482	83.0833	7.8679	5.90676	55.0833	5.64971	0.340824
NC_003063.2	MTU_ext_3	447635	449176	+	atu3403	attK2	[2]	1207.67	124.841	0.837371	300.174	59.8353	1.17669	3221.49	305.072	15.2255	2206.1	226.272	4.46253
NC_003063.2	MTU	449197	450525	-	atu3404	ordL		60.1111	6.2139	0.449075	115.786	23.0802	1.18884	116.283	11.0119	2.31282	63.6667	6.53007	3.09086
NC_003063.2	MTU	453814	454713	+	atu3408	hadL		222.833	23.0351	1.6599	74.5	14.8505	0.908809	625.833	59.2657	12.4475	892	91.4894	17.5924
NC_003063.2	MTU	454753	456417	+	atu3409		[1]	153.042	15.8205	1.87411	67.1667	13.3887	0.568111	244.452	23.1494	0.845572	168.361	17.2682	2.30991
NC_003063.2	TSS_Lee	460093	460661	-	atu3413	lrp		232.75	24.0602	1.15341	94.2	18.7774	1.09951	220.5	20.8811	4.38564	178.267	18.2842	1.11393
NC_003063.2	MTU	474450	475121	-	atu3428			7.5	0.775302	0.529629	6.5	1.29568	0.406739	136	12.8791	0.540995	101.833	10.4447	2.67787
NC_003063.2	MTU	488012	489418	-	atu3441		[2]	77.8718	8.04989	1.13774	69.7077	13.8952	3.76552	71.8033	6.7997	1.2983	50.9333	5.22406	0.459214
NC_003063.2	MTU	494647	495870	-	atu3446			7.47619	0.772841	0.290613	3.33333	0.66445	0.479299	62.4667	5.91553	2.48486	33.1667	3.40179	0
NC_003063.2	MTU	502807	504459	+	atu3455		[1]	55.9792	5.78677	1.15303	209.583	41.7773	6.81284	70.2	6.64786	0.349061	58.6722	6.01781	14.8116
NC_003063.2	MTU_ext_3	504566	505449	-	atu3456		[1]	878.333	90.7965	1.03968	4392.04	875.487	14.5535	6523.82	617.799	25.9511	3544.44	363.541	1118.48
NC_003063.2	MTU	505395	506285	-	atu3457		[1]	25.875	2.67479	3.84678	52.6721	10.4994	2.11883	18.5625	1.75785	0.104339	12.75	1.30772	0.10874
NC_003063.2	MTU	506236	507177	-	atu3458		[1]	20.875	2.15792	0.784461	86.6667	17.2757	5.42318	26.4167	2.50163	1.05083	13.2262	1.35656	16.6946
NC_003063.2	MTU	507123	508199	-	atu3459		[1]	890.908	92.0964	0.504417	1316.5	262.425	1.28534	414.25	39.229	2.53515	385.083	39.4967	1.88398
NC_003063.2	MTU	508435	509121	+	atu3460			103.917	10.7422	0.819922	74.8333	14.9169	0.752578	137.993	13.0678	10.9784	78.3333	8.03438	0.915511
NC_003063.2	MTU	517496	517744	-	atu3470			200.75	20.7522	1.06992	203.5	40.5647	2.43844	139.917	13.25	0.856269	131.625	13.5003	3.0767
NC_003063.2	MTU	517885	519216	-	atu3471	bkdB	[2]	182.333	18.8485	0.453376	2204.53	439.441	5.04322	72.5095	6.86657	0.72109	68.0333	6.97794	0.160612
NC_003063.2	MTU	519165	520232	-	atu3472	bkdA2	[2]	112.75	11.6554	0.214515	1445.2	288.079	3.65525	36.5357	3.45989	0.223593	66.5833	6.82922	0.55292
NC_003063.2	MTU	520182	521474	-	atu3473	bkdA1	[2]	439.333	45.4155	1.49877	5257.67	1048.04	10.8415	56.5595	5.35613	0.749961	47.3537	4.85691	0.140231
NC_003063.2	MTU	521465	522646	-	atu3474	mmgC	[2]	450.167	46.5353	1.60688	4539	904.782	11.0263	51.8929	4.9142	0.313557	46.95	4.8155	1.07749
NC_003063.2	TSS_Lee	522584	523862	-	atu3475		[8]	1149.57	118.835	0.804258	3497.42	697.158	2.83201	528.083	50.0089	0.515852	838.95	86.0482	0.584841
NC_003063.2	TSS_Wilms	523939	524464	+	atu3476			1356.33	140.209	0.615885	2434.58	485.298	2.55247	503.033	47.6367	1.00892	537.5	55.1295	0.445959
NC_003063.2	MTU	524490	525716	+	atu3477	acd	[2]	1462.67	151.201	0.789574	2796.75	557.49	3.42654	517.833	49.0383	1.44433	579.683	59.4561	1.39106
NC_003063.2	MTU	525671	527326	+	atu3478	mccB	[2]	189.733	19.6134	0.813552	1058.08	210.913	4.19639	50.9361	4.82359	0.173179	33.5417	3.44025	0.729957
NC_003063.2	MTU	527280	529325	+	atu3479	mccA	[2]	443.833	45.8806	1.13767	3662.33	730.031	10.929	104.908	9.93471	0.24791	110.7	11.3541	12.008
NC_003063.2	MTU	529273	530253	+	atu3480	hmgL	[2]	160	16.5398	0.701423	1230.75	245.332	7.49735	43.5	4.1194	0.266214	42	4.3078	0.188438
NC_003063.2	MTU	530189	531019	+	atu3481			61.9167	6.40055	0.652594	439	87.5081	5.83789	10.7917	1.02196	0.091989	24.8333	2.54707	0.186581
NC_003063.2	MTU	531106	532038	+	atu3482	panC	[2]	74.3333	7.6841	0.770526	117.95	23.5116	2.75629	38.2	3.6175	0.75978	30	3.077	0
NC_003063.2	MTU	531981	532874	+	atu3483	panB	[2]	71.4167	7.3826	1.90611	129.167	25.7474	2.89048	58.5	5.53989	1.93923	45.3333	4.64968	0.670563
NC_003063.2	MTU	538610	540196	+	atu3488			40.75	4.21247	2.6978	84.5	16.8438	4.84537	36.2833	3.43599	0.320737	51.1167	5.24286	8.06516
NC_003063.2	MTU	548580	548981	-	atu3497			55	5.68555	0.571168	40.3333	8.03985	1.75291	170.75	16.1698	0.849034	129.667	13.2995	4.09175
NC_003063.2	MTU	551789	552868	-	atu3501			179.141	18.5184	0.600495	89.3167	17.8039	0.970959	133.26	12.6195	1.76698	123.483	12.6653	7.30618
NC_003063.2	TSS_Lee	556991	557432	+	atu3506			407.333	42.1075	0.69063	228.5	45.5481	0.922479	3480.17	329.568	2.32668	2535.25	260.032	2.10255
NC_003063.2	MTU	562815	563084	-	atu3514	pilA	[5]	609.5	63.0062	1.23151	161.667	32.2258	0.85557	976.333	92.4577	9.7094	395.833	40.5993	2.1536
NC_003063.2	MTU	563102	563470	-	atu3515			1793.17	185.366	0.879873	576.833	114.983	1.38582	2317.73	219.487	15.3662	1826.53	187.341	4.01658
NC_003063.2	MTU	564794	566089	-	atu3518	argJ	[2]	551.95	57.0571	1.26378	376.667	75.0829	1.17814	290.867	27.5448	5.7852	203.498	20.872	0.315555
NC_003063.2	TSS_Lee	566108	567014	-	atu3519	ppiD		2520.03	260.505	1.51228	680.917	135.731	1.49893	1254.5	118.8	2.00951	1582.78	162.34	2.53426
NC_003063.2	MTU	572313	573782	+	atu3523			1158.25	119.732	0.735396	560.367	111.701	1.0771	964.95	91.3797	2.23601	597.494	61.2829	2.38161
NC_003063.2	MTU	573737	575062	+	atu8188			841.56	86.995	0.942313	570.533	113.727	1.46103	970.25	91.8816	3.50869	662.067	67.9059	3.2901
NC_003063.2	TSS_Lee	575055	575807	-	atu3525			1228.08	126.951	0.588854	3079.17	613.786	3.02506	5607.35	531.01	2.82348	4841.03	496.528	1.02663
NC_003063.2	MTU	580782	581576	-	atu3531	fabG	[7]	49.4	5.10666	1.10746	149.333	29.7674	3.99293	74.9742	7.09998	1.98827	34.5833	3.54709	16.3696
NC_003063.2	TSS_Lee	581525	582344	-	atu3532			93.9167	9.7085	0.523658	277.95	55.4052	2.43004	476.667	45.1398	1.37901	345.726	35.4599	0.462929
NC_003063.2	MTU_ext_5	582387	583526	+	atu3533		[1]	1541.5	159.35	1.65351	2433.92	485.165	3.29369	3430.4	324.855	3.46927	2180	223.595	5.27141
NC_003063.2	MTU	583612	584706	+	atu3534		[1]	40	4.13494	0.400665	223.077	44.4671	2.30306	48.1603	4.56072	5.74731	30.75	3.15392	0.122056
NC_003063.2	MTU	584663	585694	+	atu3535		[1]	15	1.5506	0.430155	61.4519	12.2495	2.2694	19.0833	1.80717	1.51823	8.41667	0.863268	0
NC_003063.2	MTU	585645	587240	+	atu3536			21.5	2.22253	0.5954	140.45	27.9966	3.42416	68.4167	6.47898	1.20958	35.9167	3.68385	5.66691
NC_003063.2	TSS_Wilms	589409	590064	+	atu3541			879.583	90.9257	2.11992	453.5	90.3984	2.10206	3234.17	306.272	1.3378	2049.83	210.244	2.39424
NC_003063.2	MTU	598965	600356	-	atu3549			423.5	43.7787	1.10119	173.833	34.6511	0.821816	439.833	41.6517	4.37404	325.155	33.35	1.17937
NC_003063.2	MTU	600295	601827	-	atu3550			84.5	8.73507	0.714629	40	7.9734	1.74968	61.8333	5.85555	0.34321	59.25	6.07707	3.73937
NC_003063.2	MTU	609127	609837	+	atu8033			597.667	61.783	1.94496	541.7	107.98	2.94046	855.933	81.056	2.83735	488.783	50.1328	1.45509
NC_003063.2	TSS_Lee	616256	616859	-	atu3563	greB		92.7	9.58273	1.06442	150.5	29.9999	2.1791	164.5	15.578	0.769841	102.167	10.4789	2.30283
NC_003063.2	TSS_Wilms	621065	623027	+	atu3568			4100.52	423.885	1.29977	1058.5	210.996	0.314514	2429.42	230.063	7.15851	1786.5	183.235	19.3442
NC_003063.2	MTU	626632	627123	+	atu3572			235.5	24.3445	0.605621	137	27.3089	0.76015	167.833	15.8936	2.6705	97.5	10.0002	0.521475
NC_003063.2	MTU	628415	629782	-	atu3575	xylH	[1]	49.9167	5.16007	0.457459	179.917	35.8637	2.69004	455.518	43.1371	0.953688	313.917	32.1974	1.73788
NC_003063.2	TSS_Lee	629789	630960	-	atu3576	xylF	[1]	375.917	38.8599	0.924149	1173.14	233.848	9.26304	3425.82	324.422	2.90981	3554.67	364.59	9.07215
NC_003063.2	MTU	631068	632366	+	atu3577			45.0833	4.66043	0.40406	43.6667	8.7043	1.34751	273.75	25.9238	1.50778	261.556	26.8269	9.52341
NC_003063.2	MTU	634491	636686	-	atu3580	mutA	[2]	570.6	58.985	1.1223	1988.45	396.368	4.21568	1267.36	120.018	1.04486	651.376	66.8094	2.20455
NC_003063.2	MTU	638767	639240	-	atu3582			238.75	24.6804	1.57201	227.125	45.274	2.47172	149	14.1101	3.95138	121.833	12.496	0.553174
NC_003063.2	TSS_Lee	641282	642867	-	atu3586		[2]	297.7	30.7743	1.30657	410.667	81.8603	2.35048	294.283	27.8683	1.03291	189.783	19.4654	0.458911
NC_003063.2	MTU	642939	644411	+	atu3587			102.25	10.57	0.550826	120.561	24.0321	1.11125	247.343	23.4231	1.21096	152.319	15.6228	3.20438
NC_003063.2	MTU	644381	645082	-	atu3588	alkA	[3]	77.3333	7.99422	1.00665	64.5	12.8571	2.84901	68.2083	6.45926	1.35663	40.3333	4.13685	0
NC_003063.2	MTU	647875	648126	+	atu8190			16.5	1.70566	0.896295	58.5	11.6611	2.05911	16.9167	1.60199	0.22431	13.5	1.38465	0.284003
NC_003063.2	MTU	656223	658985	+	atu3602			1269.83	131.267	1.19842	1465.96	292.217	2.36689	2566.05	243.002	1.57038	2149.93	220.511	1.3199
NC_003063.2	MTU	659130	659390	-	atu8114			1911.42	197.59	1.54887	1627.73	324.464	2.14516	2834.65	268.439	3.6505	1765.16	181.047	2.94716
NC_003063.2	MTU	660569	661294	-	atu3605			329.312	34.0422	1.08923	157.5	31.3953	1.06228	149.2	14.1291	2.96752	89.5833	9.18825	1.28495
NC_003063.2	MTU	664027	664898	+	atu3609	plsC	[7]	178.417	18.4436	0.631016	90.188	17.9776	0.818672	191.45	18.1301	1.90392	83.6667	8.5814	26.4018
NC_003063.2	MTU	664831	665436	-	atu3610			446	46.1046	1.36491	473.95	94.4749	2.03495	378.5	35.8435	1.70449	155	15.8978	0.752487
NC_003063.2	MTU	666605	667588	-	atu3611	tyrC	[2]	216.553	22.3858	1.23458	88.1667	17.5747	1.18305	77.7	7.35811	0.475513	71.7958	7.36385	2.05962
NC_003063.2	MTU	668725	669540	-	atu3613			138.976	14.3665	0.634191	337.667	67.3088	0.976044	189.167	17.9139	0.392602	135.917	13.9405	2.52293
NC_003063.2	TSS_Wilms	671881	672281	+	atu3617	rpmB	[4]	6163.83	637.178	2.82308	1404	279.866	2.02744	1975	187.03	1.54046	2325	238.467	1.77717
NC_003063.2	MTU	673496	674575	-	atu3620			328.76	33.9851	0.811751	170.5	33.9866	1.16373	123.333	11.6795	4.20521	59.1667	6.06852	0.518627
NC_003063.2	MTU	678321	678656	+	atu3624	bolA		56.5	5.84061	2.15669	92	18.3388	1.52389	62.6667	5.93447	0.83094	53.8333	5.5215	135.901
NC_003063.2	MTU	680700	681749	+	atu3629	xerD	[3]	95.3262	9.85421	0.562143	79.7833	15.9036	1.41518	140.5	13.3052	1.19763	138.5	14.2055	2.30026
NC_003063.2	MTU	690359	691537	-	atu3638			1462	151.132	1.05028	1065.33	212.358	0.967305	2696.53	255.359	2.52389	1718.58	176.269	2.03114
NC_003063.2	MTU	692221	693855	-	atu3640			2991.17	309.208	1.83411	2340.67	466.577	2.07537	1615.28	152.966	1.26402	1427.45	146.409	6.45028
NC_003063.2	MTU	693798	694961	-	atu3641			311.167	32.1664	0.848952	836.5	166.744	2.76709	300.533	28.4602	0.556475	202.583	20.7783	0.687387
NC_003063.2	MTU	697301	698290	+	atu3643			84.3929	8.72399	0.863708	29.0833	5.79733	4.09476	134	12.6897	4.73813	151.117	15.4995	0
NC_003063.2	MTU	698464	698973	+	atu3644			60.75	6.27995	0.640298	35	6.97673	0.489719	200.25	18.9635	1.77017	198.667	20.3766	3.13455
NC_003063.2	MTU	699456	699935	-	atu3646			99.3333	10.2684	0.789641	114.667	22.8571	2.05008	255.5	24.1956	2.39142	206	21.1287	3.09548
NC_003063.2	MTU	702009	702929	+	atu3651			129.167	13.3524	1.2495	88.7	17.681	0.999075	107.667	10.1959	0.856575	74.5	7.64121	10.8504
NC_003063.2	MTU	705545	706165	+	atu3655			498	51.4801	1.06892	351.5	70.0663	1.44494	322.5	30.5404	3.20719	239.2	24.5339	2.43489
NC_003063.2	TSS_Wilms	706293	706732	+	atu3656			105.833	10.9404	1.26672	61.25	12.2093	1.42246	109.458	10.3656	2.00961	69.8333	7.16256	0.247602
NC_003063.2	MTU	709066	709779	-	atu3661			97.6667	10.0962	0.957909	108.5	21.6279	1.73757	146.5	13.8734	1.16553	83.5833	8.57285	3.76793
NC_003063.2	MTU	714820	715053	+	atu8034			38	3.9282	0.688065	33.5	6.67772	0.905588	198.833	18.8293	3.9547	103.5	10.6156	1.25617
NC_003063.2	TSS_Lee	714999	715544	+	atu3666			76	7.85639	0.15356	93	18.5382	1.48232	1250	118.374	2.68777	1104.2	113.254	1.16341
NC_003063.2	MTU	715525	716046	+	atu3667	panD	[2]	112	11.5778	1.97728	116.167	23.1561	6.38267	935.392	88.5806	2.75622	460.5	47.2319	1.09672
NC_003063.2	MTU	716038	716613	-	atu3668			414.867	42.8863	0.871926	384.667	76.6776	1.67394	671.867	63.6251	2.10996	443.167	45.4541	2.10294
NC_003063.2	TSS_Wilms	727175	729577	-	atu3673			101.098	10.4509	0.155548	425.25	84.7672	1.64939	7243.97	685.996	3.36044	4014.95	411.8	0.691066
NC_003063.2	TSS_Lee	729630	734371	+	atu3675			92.7017	9.58291	0.119096	566.058	112.835	1.59828	10099.6	956.423	2.41933	5826.44	597.598	0.679532
NC_003063.2	MTU	734294	735244	+	atu3676			24.5	2.53265	0.261809	167.567	33.4019	3.16323	1681.42	159.228	2.73001	910.256	93.3618	1.02464
NC_003063.2	MTU	757380	759101	+	atu3684			289.436	29.9201	0.961843	221.033	44.0597	2.45282	5457.75	516.843	7.12985	5807.56	595.661	7.44971
NC_003063.2	MTU	759836	760783	+	atu3686			150.25	15.5319	0.961652	85.3333	17.0099	1.20395	823.667	78.0003	2.19651	606.7	62.2271	1.61334
NC_003063.2	TSS_Lee	760844	763375	+	atu3687			954.617	98.6822	0.4039	526.75	105	1.1983	5691.67	538.995	2.31739	4988.43	511.646	1.41023
NC_003063.2	MTU	763355	764329	+	atu3688	fecB	[1]	215.583	22.2856	0.588932	213.083	42.475	1.28346	1231.31	116.604	2.79887	707.833	72.6	1.47434
NC_003063.2	MTU	764272	765375	+	atu3689	fecC	[1]	136.5	14.1105	0.515009	84.25	16.794	0.815719	354.992	33.6173	14.1212	185.242	18.9996	1.32852
NC_003063.2	MTU	779799	780545	+	atu3701		[2]	169.083	17.4788	1.2122	167.7	33.4285	1.453	311.75	29.5224	1.12737	207.7	21.3031	3.10256
NC_003063.2	TSS_Lee	784009	785137	-	atu3705			371.5	38.4033	0.203722	370	73.754	0.869481	1281.01	121.31	1.93509	1306	133.952	2.86195
NC_003063.2	MTU	785334	786983	-	atu3706	serA	[8]	801.533	82.8574	0.811499	825.833	164.618	1.91329	500.313	47.3791	0.559307	280.488	28.7687	2.83234
NC_003063.2	MTU	797672	798880	-	atu3715	tolA		975.933	100.886	1.46633	903.7	180.139	2.99378	837.167	79.2788	1.45847	836.619	85.8091	1.42512
NC_003063.2	MTU	804828	807191	+	atu3725		[5]	620.721	64.1662	2.02465	152.311	30.3609	0.774811	112.075	10.6134	0.52245	90.704	9.30319	1.57266
NC_003063.2	MTU	808386	809186	-	atu3727			409.75	42.3573	1.21365	76.6429	15.2776	0.745269	158	14.9624	12.5702	199.717	20.4843	4.5016
NC_003063.2	TSS_Lee	814437	814871	-	atu8192			958.417	99.075	1.64974	387.4	77.2224	1.26478	2704.72	256.134	5.37955	1618.25	165.978	1.7136
NC_003063.2	MTU	817084	818148	+	atu3737	gapA	[8]	484.117	50.0449	0.696556	345.583	68.8869	0.882817	313.067	29.6471	0.435945	224.333	23.0091	2.08207
NC_003063.2	TSS_Wilms	821749	822817	+	atu3740		[8]	672.742	69.5438	0.590701	243.808	48.5994	0.439181	1002.16	94.9037	0.876155	540	55.3859	2.24213
NC_003063.2	TSS_Wilms_ext_3	824954	825603	+	atu3742			10807.5	1117.21	0.288215	5017.58	1000.18	0.472467	29485.5	2792.25	5.12559	30768.4	3155.8	7.59523
NC_003063.2	MTU	830827	831903	-	atu3747		[2]	440.767	45.5636	0.734877	728.51	145.217	1.5456	1265.9	119.879	1.54784	760.633	78.0155	2.7964
NC_003063.2	TSS_Wilms_ext_3	835672	836007	-	atu3752			9080.54	938.688	0.606806	18282.9	3644.43	1.68616	20153.8	1908.54	2.14932	18518.8	1899.41	3.46025
NC_003063.2	MTU_ext_5	836133	836402	+	atu3753			1326.53	137.129	3.03159	150.75	30.0498	0.533536	524.667	49.6854	3.79468	605.714	62.126	1.0304
NC_003063.2	MTU	836363	836917	+	atu3754	purE	[2]	231.143	23.8941	1.29033	112.083	22.3421	1.47225	103.75	9.82501	0.25634	111.167	11.402	5.84661
NC_003063.2	TSS_Wilms	838049	838277	+	atu8067	rpmJ	[4]	4983.5	515.162	2.71544	307.5	61.2955	1.45936	767.667	72.6972	2.0358	827	84.8225	1.87073
NC_003063.2	MTU	839434	839793	-	atu3758			106.667	11.0265	1.61989	47.6667	9.50164	1.11853	149.333	14.1417	0.742542	65.7167	6.74033	2.8936
NC_003063.2	MTU	839755	840597	-	atu3759			609.5	63.0062	3.42503	262.726	52.3705	2.09697	289.214	27.3883	1.7044	221.25	22.6928	2.90906
NC_003063.2	TSS_Lee_ext_5	844802	846431	-	atu3764			4832.43	499.546	3.22626	4187.08	834.632	4.76051	2328.94	220.548	2.75177	1797.91	184.405	2.65632
NC_003063.2	MTU_ext_3	848469	849173	+	atu3766		[2]	944.6	97.6467	0.828308	831.5	165.747	0.847057	685.594	64.9251	1.39858	515.476	52.8706	2.52191
NC_003063.2	TSS_Wilms	851862	852292	+	atu3769			409	42.2798	0.571364	373	74.352	0.780185	540.833	51.2163	1.72111	513.5	52.6679	4.98583
NC_003063.2	MTU	854715	855803	+	atu3771	hemH	[2]	287.5	29.7199	2.81327	101.583	20.2491	1.52558	304.883	28.8721	6.06398	143.833	14.7525	2.54512
NC_003063.2	MTU	855807	856910	+	atu3772			365	37.7314	1.10477	457.5	91.1958	2.33964	367.367	34.7892	0.451964	335.7	34.4316	1.36983
NC_003063.2	MTU	856859	857377	+	atu3773			115.033	11.8914	0.665847	162.667	32.4252	1.38279	108.167	10.2433	0.621406	87.7222	8.99737	6.92038
NC_003063.2	MTU	858856	859284	+	atu3776			95.5	9.87218	0.234844	39.5	7.87373	0.483597	310.375	29.3922	1.08939	883.417	90.609	3.18594
NC_003063.2	MTU	859237	860784	+	atu3777			175.25	18.1162	0.336295	182	36.279	1.27327	453.992	42.9925	1.03196	1011.75	103.772	2.29688
NC_003063.2	MTU	873500	874606	+	atu3785	ald	[2]	841.083	86.9458	0.554834	388.033	77.3486	0.831708	212.26	20.1007	1.44745	158.5	16.2568	2.56493
NC_003063.2	MTU	885895	887394	+	atu3793	aspA	[2]	161.778	16.7236	2.68807	282.167	56.2457	2.72806	201.06	19.0401	4.36252	83.3667	8.55063	0.468376
NC_003063.2	MTU	891317	892456	-	atu3796			154.105	15.9304	0.901238	168.667	33.6212	1.12318	124.31	11.772	0.52052	92.1698	9.45354	3.42177
NC_003063.2	MTU	894434	895471	-	atu3799	hutC	[3]	1047	108.232	2.3287	701.417	139.817	3.73102	1047.18	99.1671	3.62226	867.333	88.9594	2.98305
NC_003063.2	TSS_Lee	902748	904103	-	atu3806	mdeA	[2]	653.25	67.5288	0.606716	2066.83	411.992	2.64393	87.8333	8.31772	0.388214	94.8333	9.72673	0.65411
NC_003063.2	MTU	904161	904673	+	atu3807	lrp		342	35.3538	1.54484	317.667	63.3221	2.50505	2528.07	239.405	6.70427	1789	183.492	4.76401
NC_003063.2	MTU	905717	906637	+	atu3809			90.3333	9.33808	1.61496	69.6667	13.887	2.22083	30	2.84097	0.298343	11.3333	1.16242	0
NC_003063.2	MTU	908581	909042	-	atu3812			348.5	36.0257	1.78334	378.625	75.4732	3.49562	696	65.9105	1.53812	362.343	37.1643	1.20782
NC_003063.2	TSS_Lee	909249	910057	+	atu3813	fabG	[7]	1094.5	113.142	0.860026	5747.5	1145.68	3.42484	4314.83	408.61	3.14936	2779.17	285.05	0.860752
NC_003063.2	MTU	909994	910377	+	atu3814			214.5	22.1736	0.847801	1241.27	247.428	3.05485	606.5	57.4349	2.19327	224.5	23.0262	0.54705
NC_003063.2	TSS_Lee	911289	912599	-	atu3816	fdh		1552.33	160.47	0.882637	3741.99	745.911	1.61446	3084.81	292.128	2.03952	1965.58	201.603	0.891281
NC_003063.2	TSS_Wilms	912626	914205	+	atu3817		[2]	2845.25	294.124	1.46448	12548.9	2501.43	3.80814	11629	1101.25	2.74942	6587.85	675.693	1.02113
NC_003063.2	MTU	914281	915834	+	atu3818	rbsA		5535.42	572.216	1.47439	14060	2802.65	3.0191	9625.65	911.539	3.4968	5383.55	552.172	1.31141
NC_003063.2	MTU	915777	916829	+	atu3819	rbsC	[1]	1781.12	184.12	1.8024	4912.17	979.167	2.62323	3990	377.849	4.66819	1815.28	186.187	7.68898
NC_003063.2	MTU	916772	917791	+	atu3820	rbsC	[1]	1320.42	136.496	1.27209	7415.02	1478.07	2.124	2023.67	191.639	2.29999	1156.71	118.64	1.26083
NC_003063.2	MTU_ext_3	917771	918812	+	atu3821	rbsB	[1]	962.25	99.4712	1.58333	9099.98	1813.94	6.00867	3495.15	330.987	4.30001	2563.25	262.904	2.45604
NC_003063.2	MTU	918829	919368	+	atu3822			33.4167	3.4544	0.931496	291.111	58.0287	2.25874	89.1667	8.44399	1.77348	55.3333	5.67535	1.12651
NC_003063.2	TSS_Lee	920384	921525	-	atu3824			54.2	5.60285	0.76549	19.5	3.88703	1.02158	326.667	30.935	8.66299	157.5	16.1542	1.34326
NC_003063.2	TSS_Wilms	921718	922861	+	atu3826			113.611	11.7444	0.966614	184.643	36.8058	1.31255	271.083	25.6713	0.691985	189.556	19.4421	2.49233
NC_003063.2	MTU	923748	924380	+	atu3828			89.3333	9.23471	2.40781	126.375	25.191	2.1277	236.958	22.4397	1.81269	114.667	11.761	0.882539
NC_003063.2	MTU	928309	929904	+	atu3832			167	17.2634	0.986868	30.5	6.07972	0.455017	135.167	12.8001	0.4888	72.8333	7.47026	22.9832
NC_003063.2	MTU	930028	930621	-	atu3833			2329.5	240.809	2.52887	1277.61	254.673	1.77185	2486	235.422	4.49503	1718	176.209	3.20471
NC_003063.2	MTU	930580	931329	-	atu3834			4630.83	478.706	1.1649	2270.83	452.657	1.26481	4642.42	439.632	2.30119	2964.67	304.076	1.34511
NC_003063.2	TSS_Lee	931242	932132	-	atu3835			4704.58	486.33	1.71125	1634.5	325.813	1.42393	5782.67	547.612	5.19839	4556.17	467.31	2.31613
NC_003063.2	MTU	936484	937128	-	atu3842			569	58.8196	0.64704	327.5	65.2822	0.731906	2476.25	234.498	3.33908	1748.75	179.363	7.77231
NC_003063.2	MTU	938597	939163	+	atu3844			517.5	53.4958	1.42845	191.5	38.1727	1.44279	813.167	77.006	2.69558	370.167	37.9667	1.11779
NC_003063.2	MTU	941749	942435	+	atu3849			163.5	16.9016	3.89188	55.9762	11.158	1.53778	89.6667	8.49134	0	92.1603	9.45256	58.164
NC_003063.2	MTU	944077	946230	-	atu3854			177.833	18.3833	1.15212	145	28.9036	1.56788	154.017	14.5852	0.364991	105.25	10.7951	6.03865
NC_003063.2	MTU	951504	951791	+	atu3862			134	13.8521	1.56408	77	15.3488	2.11535	153.333	14.5205	1.7427	92.3333	9.47031	1.94244
NC_003063.2	TSS_Lee	953385	954092	-	atu3864			226.033	23.3659	1.0785	236	47.0431	2.02144	314.5	29.7828	1.08787	208.283	21.3629	3.09297
NC_003063.2	MTU	960662	961954	+	atu3868			568.25	58.742	2.15679	186.25	37.1262	1.55395	1070.92	101.415	5.325	1306	133.952	11.3688
NC_003063.2	MTU	963731	964798	+	atu3870	ldhA	[2]	197	20.3646	0.591479	66	13.1561	0.597903	176.933	16.7554	0.782026	109.167	11.1968	9.84244
NC_003063.2	TSS_Lee	966601	967621	+	atu3873			1088.83	112.557	0.824414	2282.33	454.949	2.32539	2335.08	221.13	1.39891	1832	187.902	1.22975
NC_003063.2	MTU	972001	973053	-	atu3877			144.498	14.9372	1.25975	67.5	13.4551	2.09254	99.575	9.42965	1.05627	61	6.25656	2.1999
NC_003063.2	MTU	972996	973985	-	atu3878			148.583	15.3596	2.21673	78.5	15.6478	1.6125	97.569	9.23968	1.03499	55.4167	5.6839	0.266981
NC_003063.2	MTU	979577	979700	-	atu8110	suhB		1036.17	107.112	2.49433	3355.33	668.836	18.8886	2527.85	239.384	22.3456	1385.52	142.108	11.8969
NC_003063.2	MTU	982506	983579	-	atu3888		[8]	286.76	29.6434	0.703782	562.25	112.076	2.02545	254.333	24.0851	0.948482	92.5	9.48741	0.343402
NC_003063.2	MTU	986063	987838	-	atu3891		[1]	1356.67	140.244	1.48672	259.5	51.7274	0.90679	224.833	21.2915	2.06392	190.917	19.5817	1.43442
NC_003063.2	MTU	993879	994706	-	atu3898	glpR	[3]	654.667	67.6752	1.35707	93	18.5382	0.669335	382.892	36.2594	2.68783	238	24.4108	0.54226
NC_003063.2	MTU	1003707	1005053	-	atu3905	ntrA	[1]	58.0333	5.99911	2.05411	14.9167	2.97341	0.790656	47.9206	4.53803	0.39991	39.2	4.02061	0.120096
NC_003063.2	MTU	1005380	1006729	-	atu3906	nrtC	[1]	304.178	31.444	0.675973	111.144	22.155	0.569036	226.976	21.4944	2.25722	134.5	13.7952	2.149
NC_003063.2	MTU	1006711	1007352	-	atu3907	nasT		381.25	39.4112	2.36476	57	11.3621	1.08817	238.583	22.5936	2.37265	142.167	14.5815	1.47088
NC_003063.2	MTU	1007400	1008119	-	atu3908			146.5	15.1442	0.825432	54	10.7641	0.894457	65.3095	6.18474	2.59795	52.8333	5.41893	1.85245
NC_003063.2	TSS_Wilms	1008305	1009613	+	atu3909			35544.6	3674.38	2.30161	2143.75	427.325	0.344486	11058.9	1047.27	6.02621	14335	1470.29	9.31341
NC_003063.2	MTU	1014728	1016269	+	atu3914	amyA	[2]	717.333	74.1533	0.519638	79	15.7475	0.644796	752.074	71.2206	2.42569	359.917	36.9154	1.13575
NC_003063.2	MTU	1016246	1016755	-	atu3915	soxR	[3]	106.7	11.03	1.05752	99.6	19.8538	2.54965	149.8	14.1859	0.916754	140.5	14.4106	0.367426
NC_003063.2	MTU	1016891	1019053	-	atu3916	bfrA	[1]	96.3333	9.95832	0.513464	40.3429	8.04175	0.390604	897.595	85.0013	3.57055	565.283	57.9792	1.80182
NC_003063.2	MTU	1019133	1020656	+	atu3917			19.3333	1.99856	0.910177	24.1	4.80397	0.60211	99.0833	9.38309	1.12613	91.25	9.3592	3.75584
NC_003063.2	MTU	1020622	1021875	-	atu3918			78.0048	8.06363	0.244746	91	18.1395	0.624227	1305.83	123.661	2.64126	644.533	66.1076	1.94088
NC_003063.2	MTU	1031825	1032451	-	atu3929			147.5	15.2476	0.386495	84.5	16.8438	1.18971	278.833	26.4052	11.0917	385.143	39.5028	3.28474
NC_003063.2	MTU	1032436	1033500	-	atu3930			439	45.381	0.653454	231.583	46.1627	1.25406	649.417	61.4991	3.97433	1244.25	127.618	5.66981
NC_003063.2	MTU	1035330	1036184	-	atu3932		[2]	198.75	20.5455	1.836	127.583	25.4318	2.3178	85.0333	8.05257	13.5302	44.6167	4.57618	0.370505
NC_003063.2	MTU	1037745	1039058	-	atu3934	hutI	[2]	5821.82	601.822	1.80197	1321.5	263.421	0.929329	3176.71	300.831	6.31832	2443.5	250.621	7.59673
NC_003063.2	MTU	1040473	1041273	+	atu3936			515.011	53.2386	1.34284	225.833	45.0165	0.896768	393.333	37.2482	2.40714	286.867	29.4229	7.75915
NC_003063.2	MTU	1048968	1050332	-	atu3947	ordL		81.8095	8.45694	1.08832	57.0833	11.3787	1.0716	69.75	6.60525	1.02763	78.8667	8.08908	7.04352
NC_003063.2	MTU	1050564	1051763	+	atu3948			52.5	5.42711	1.96853	68.1429	13.5833	1.66854	151.333	14.3311	0.898492	113.083	11.5986	2.47652
NC_003063.2	MTU	1054156	1055124	-	atu3951			141.25	14.6015	1.04174	200.167	39.9002	2.02205	192.583	18.2374	7.66078	79.5588	8.16007	0.604952
NC_003063.2	MTU	1055242	1056624	+	atu3952			25	2.58434	0.735596	30.5833	6.09633	1.72238	60.8333	5.76085	0.806631	72.3333	7.41898	20.2893
NC_003063.2	MTU	1056719	1057771	-	atu3953			44.5	4.60013	1.90452	83.8333	16.7109	2.15694	57.7917	5.47281	2.75868	44.3333	4.54712	0
NC_003063.2	MTU_ext_5	1059455	1060604	-	atu3956			621.292	64.2252	1.85683	283.667	56.5447	0.412713	495.25	46.8996	3.58192	251.542	25.7998	6.61469
NC_003063.2	MTU	1060633	1061565	-	atu3957		[1]	443.5	45.8462	1.0428	256.75	51.1793	0.905609	554.567	52.5169	1.65866	438.369	44.962	17.0254
NC_003063.2	MTU	1061563	1062963	-	atu3958			240.25	24.8355	0.680673	222.95	44.4418	1.25875	311.908	29.5374	2.01981	306.267	31.4127	1.2043
NC_003063.2	MTU	1062906	1064477	-	atu3959	dhaL	[2]	87.5	9.04519	1.07461	266.5	53.1228	1.7301	229.111	21.6965	3.03793	143.083	14.6756	0.903025
NC_003063.2	MTU	1066565	1067428	-	atu3962			105	10.8542	0.64664	233	46.4451	1.91213	330.143	31.2642	2.91839	130.5	13.3849	0.344895
NC_003063.2	TSS_Lee	1068332	1069444	+	atu3964			327.667	33.8721	0.821013	1096.67	218.604	1.772	848.26	80.3293	1.37726	303.475	31.1264	11.9705
NC_003063.2	MTU	1069363	1070433	+	atu3965			343.341	35.4924	0.703796	1234.23	246.025	2.12417	454.944	43.0827	2.26216	142.025	14.567	0.622462
NC_003063.2	MTU	1071472	1072797	+	atu3967		[1]	810.917	83.8274	0.761076	3332.09	664.203	2.69795	1817.25	172.092	2.62867	703.367	72.1419	0.901945
NC_003063.2	MTU	1072801	1073823	+	atu3968		[1]	686.143	70.9291	0.449059	2337.2	465.886	1.31582	631.811	59.8318	1.19728	195.71	20.0733	2.36319
NC_003063.2	MTU	1075945	1077723	+	atu3971	ilvD	[2]	398.5	41.1944	0.535056	1428.33	284.717	2.33499	692.333	65.5632	1.25659	211.167	21.6586	0.508668
NC_003063.2	MTU	1104187	1104717	-	atu3990	copC		9.5	0.982049	1.34173	8.5	1.69435	3.19133	349	33.0499	20.8243	5.33333	0.547022	0.841491
NC_003063.2	MTU	1104707	1106110	-	atu3991	copA		20.3333	2.10193	1.32543	20.5	4.08637	0.607638	404.25	38.282	8.04034	16.5455	1.69701	0.128915
NC_003063.2	MTU	1106071	1107603	-	atu3992	copB		26.75	2.76524	0.492326	25.5	5.08304	0.53686	469.7	44.4801	16.3487	56.2955	5.77403	0.623317
NC_003063.2	MTU	1110373	1110873	-	atu3996		[2]	143.91	14.8764	1.06191	86.25	17.1926	0.664487	132.683	12.565	0.959639	103.2	10.5849	3.83126
NC_003063.2	TSS_Lee	1111038	1112131	+	atu3997	bioB	[2]	559.708	57.8591	1.0365	1552.17	309.401	2.32795	999.867	94.6863	1.08721	727.625	74.63	0.43173
NC_003063.2	MTU	1113196	1113888	+	atu3999	bioD	[2]	319.75	33.0537	0.883504	1151.67	229.568	2.30201	474.083	44.8952	0.685767	260.75	26.7442	0.868412
NC_003063.2	TSS_Wilms	1119289	1120254	+	atu4007	arcA	[2]	531.5	54.9431	0.437193	14069.5	2804.55	4.99659	3781.83	358.136	1.23817	4087.69	419.26	0.877091
NC_003063.2	MTU	1120214	1120828	+	atu4008	arcB%2A		125.833	13.0078	0.468095	3890.37	775.486	4.18589	640.111	60.6178	0.720651	766.691	78.6368	0.492241
NC_003063.2	TSS_Wilms_ext_5	1122914	1123905	-	atu4011			689	71.2244	0.799593	449.083	89.5181	1.28662	792.956	75.0921	1.26172	350.083	35.9068	2.79676
NC_003063.2	MTU	1137794	1138729	+	atu4023	fhuD	[1]	68.9762	7.13032	0.690093	65	12.9568	0.770663	293.793	27.8219	2.9217	189	19.3851	0.614852
NC_003063.2	MTU	1138672	1140690	+	atu4024	fhuB	[1]	167.691	17.3348	0.912091	156.744	31.2445	1.02645	179.06	16.9567	1.00953	101.767	10.4379	3.91627
NC_003063.2	TSS_Lee	1141625	1142329	+	atu4026			2641.7	273.082	0.733064	2699.12	538.03	1.84903	2545.33	241.04	2.22529	1735.42	177.996	0.625858
NC_003063.2	MTU	1142769	1143332	-	atu4028			620.25	64.1175	1.52283	968	192.956	4.22055	386.786	36.6282	1.0611	324.825	33.3162	2.13545
NC_003063.2	MTU	1143430	1144404	-	atu4029		[8]	1467.5	151.701	1.41944	1766.2	352.066	2.30451	627.417	59.4157	0.959924	483.5	49.5909	0.92189
NC_003063.2	MTU	1144385	1145386	-	atu4030		[1]	720.75	74.5065	0.867076	1274.41	254.035	2.00247	229.867	21.7681	0.345052	169	17.3337	1.08836
NC_003063.2	MTU	1146267	1147784	-	atu4032			1221.03	126.222	0.959271	3403.54	678.446	3.46823	1891.12	179.087	1.43289	1386.9	142.249	1.10825
NC_003063.2	TSS_Wilms	1147833	1148977	-	atu4033		[1]	8592.37	888.224	1.56818	17851.8	3558.49	2.33242	10769.9	1019.89	1.81148	8774.18	899.937	1.87256
NC_003063.2	MTU	1148893	1149117	-	atu8035			6670.67	689.571	1.80628	11029.9	2198.65	1.87679	8104.08	767.448	2.68644	6550.7	671.883	4.21434
NC_003063.2	TSS_Wilms	1149104	1150433	+	atu4034			6234.26	644.458	2.48864	8377.59	1669.95	5.63037	8169.59	773.652	2.9432	3507.43	359.745	1.47869
NC_003063.2	MTU_ext_3	1150381	1151191	+	atu4035			2145.03	221.74	0.601753	3552.2	708.078	2.6678	4400.25	416.699	3.15383	3240.08	332.324	1.91468
NC_003063.2	MTU	1151225	1152295	-	atu4036		[3]	83.2778	8.60872	0.81773	95.4444	19.0254	1.73305	537.583	50.9086	2.05951	366.125	37.5522	1.63878
NC_003063.2	MTU	1153929	1154609	-	atu4040		[4]	117.833	12.1809	2.35058	71.8333	14.3189	1.70936	75.25	7.12609	0.598675	69.9	7.1694	0.711535
NC_003063.2	MTU	1154564	1155286	-	atu4041	rluA	[4]	56.3333	5.82338	0.907552	50.8333	10.1329	1.25838	83.1111	7.87053	2.83378	61.3333	6.29075	0
NC_003063.2	MTU	1157159	1158274	-	atu4044			342.417	35.3968	1.48014	434.157	86.5427	3.36864	33.9048	3.21074	0.649374	22.575	2.31544	10.6856
NC_003063.2	MTU	1172340	1173185	-	atu4055	exoK	[2]	1074.5	111.075	1.30487	418.077	83.3374	0.924244	1692.64	160.291	2.32178	1249.55	128.162	2.25104
NC_003063.2	TSS_Wilms	1173136	1174395	-	atu4056	exoH		1420.95	146.889	0.863913	464.2	92.5313	0.647764	1985.57	188.031	1.8621	1099.58	112.78	2.62618
NC_003063.2	TSS_Lee	1176139	1177277	+	atu4058	exoW	[8]	2563.2	264.967	2.14441	1424.27	283.906	2.04817	1603.98	151.895	1.61531	915.192	93.8681	1.47722
NC_003063.2	TSS_Wilms_ext_5	1179571	1179975	-	atu4061	exoX		1570.08	162.305	1.07446	1358.92	270.88	1.68478	2598.66	246.09	3.69186	1603.97	164.514	3.56233
NC_003063.2	MTU_ext_5	1180532	1181513	-	atu4063			1442.23	149.088	0.985924	657.167	130.996	1.24964	2378.25	225.218	2.78249	1473.28	151.109	1.4689
NC_003063.2	TSS_Lee	1181544	1181901	-	atu4064	rpsU	[4]	9031.58	933.627	0.926329	773.25	154.136	0.414486	5348.28	506.477	2.3125	5933.79	608.609	2.96646
NC_003063.2	MTU	1181793	1182065	-	atu4065			3467.17	358.413	2.18025	251	50.0331	1.63419	2062.13	195.281	3.41789	1901.08	194.988	3.71458
NC_003063.2	MTU	1188661	1189203	-	atu4072	nodN		214.033	22.1254	1.16714	212.583	42.3753	2.81699	353.75	33.4997	2.55852	265.667	27.2485	0.891846
NC_003063.2	MTU	1194345	1195661	-	atu4076	glgC	[2]	1109.08	114.65	1.2593	1477.2	294.458	2.2622	1125.2	106.555	1.64903	608.833	62.4459	0.887403
NC_003063.2	MTU	1195629	1197890	-	atu4077	glgB	[8]	1799.17	185.986	0.865117	3837.64	764.977	1.99725	2871.68	271.945	1.15475	1835.83	188.294	1.79817
NC_003063.2	TSS_Lee	1201534	1202313	-	atu4081		[2]	5742.03	593.575	2.53825	260.75	51.9766	0.137907	1928.33	182.611	2.85866	1157.87	118.758	2.89597
NC_003063.2	MTU	1204037	1204984	-	atu4085	garR	[2]	247.667	25.6022	2.47493	188.028	37.4805	1.99719	128.859	12.2028	15.3776	99.3095	10.1858	0.935463
NC_003063.2	MTU	1207334	1207966	+	atu4088			119	12.3015	0.875359	6.59091	1.3138	0.0424211	122.278	11.5796	1.23315	88.0444	9.03042	27.7832
NC_003063.2	MTU	1214449	1214691	-	atu4093			36.5	3.77314	0.175143	207.667	41.3952	2.06996	1104.33	104.579	1.50615	692.417	71.0188	0.830266
NC_003063.2	MTU	1214660	1215133	-	atu4094			87.6429	9.05996	0.208562	459.333	91.5612	2.46787	2112.37	200.039	2.69969	1601.96	164.307	2.6889
NC_003063.2	TSS_Lee	1215072	1215424	-	atu4095			78.75	8.14067	0.188779	298.167	59.4351	1.56935	1658.42	157.05	3.50284	1159.31	118.906	1.19163
NC_003063.2	MTU	1217913	1219004	-	atu4098	nadA	[2]	622.25	64.3242	0.543047	213.926	42.643	1.07092	3881.53	367.577	2.70884	2145.5	220.057	1.9963
NC_003063.2	TSS_Lee	1221298	1221799	-	atu8037			2709.78	280.12	0.678403	313.5	62.4915	0.564979	592.9	56.147	1.74704	482.5	49.4884	2.81958
NC_003063.2	TSS_Wilms	1229421	1230196	+	atu4110	sdh	[2]	362.25	37.4471	1.01532	453.25	90.3486	2.40811	306.65	29.0394	3.29682	262.78	26.9524	1.78969
NC_003063.2	MTU	1230197	1230514	+	atu4111			24830.5	2566.82	1.30712	30341.3	6048.08	3.78149	90939.9	8611.91	3.79193	103956	10662.4	2.2682
NC_003063.2	MTU_ext_5_ext_3	1230654	1231996	+	atu4112		[6]	14730	1522.69	2.13547	4912.2	979.174	0.893648	9496.89	899.346	5.55555	9505.33	974.929	4.93338
NC_003063.2	TSS_Wilms	1237337	1238031	-	atu4118			193	19.9511	0.893713	369.333	73.6211	3.09294	353.167	33.4445	2.5543	191.762	19.6684	1.77325
NC_003063.2	MTU	1238225	1239397	+	atu4120			37.0333	3.82827	1.36445	154	30.6976	4.05751	34.3667	3.25449	0.455691	23.4262	2.40274	0.406918
NC_003063.2	MTU	1239409	1240485	-	atu4121			98.5	10.1823	0.535748	52.5	10.4651	0.643922	224.7	21.2788	1.41132	205.033	21.0296	2.31072
NC_003063.2	TSS_Lee	1241611	1242967	+	atu4123		[1]	2955.25	305.495	3.19125	540.733	107.787	0.865445	1277.31	120.96	2.74649	1251.58	128.371	1.94956
NC_003063.2	MTU	1242922	1243782	+	atu4124		[1]	3268.08	337.834	2.49024	586.924	116.995	0.726666	1637.67	155.085	4.6532	1561.64	160.172	2.14724
NC_003063.2	MTU	1248014	1248952	+	atu4129	mmsB	[2]	18.886	1.95231	0.450565	28	5.58138	1.64546	111.5	10.5589	4.43536	31.1167	3.19153	0.185267
NC_003063.2	MTU	1252834	1253184	+	atu4133			35.5	3.66976	0.71626	19.3333	3.85381	1.14611	138	13.0685	16.4685	66	6.76939	0.548076
NC_003063.2	MTU	1253256	1253717	+	atu4134			41.8333	4.32446	0.172087	73.0333	14.5581	1.78829	2428.2	229.948	5.76665	1635.83	167.782	1.43389
NC_003063.2	TSS_Lee	1256161	1256749	-	atu4136			39.95	4.12978	0.142483	151.333	30.166	4.66999	1560.93	147.818	2.69966	1110.02	113.851	1.61417
NC_003063.2	MTU	1257347	1258627	-	atu4138			41.5333	4.29345	0.711022	134.5	26.8106	1.50991	589.833	55.8566	1.23489	334.333	34.2914	2.43466
NC_003063.2	MTU	1259927	1260421	-	atu4141			26.6667	2.75663	0.513155	37.3333	7.44184	2.57452	338.367	32.043	0.897327	270.833	27.7784	3.51222
NC_003063.2	MTU	1260426	1261040	-	atu4142	pfpI	[6]	322.2	33.307	0.216791	463.5	92.3918	0.876291	5705.24	540.28	4.86319	5311.17	544.748	6.62227
NC_003063.2	TSS_Lee	1260985	1261393	-	atu4143			39.3333	4.06603	0.401582	102.889	20.5094	3.00145	1074.69	101.772	1.65485	882.5	90.515	1.90523
NC_003063.2	MTU	1261500	1262378	+	atu4145			30.1667	3.11844	0.127181	79.0769	15.7628	0.856428	1059.33	100.318	2.10696	940	96.4126	1.27034
NC_003063.2	MTU	1262324	1264255	+	atu4146			61.0667	6.31268	0.347771	165.143	32.9188	0.94613	771.667	73.076	2.03736	456.25	46.796	0.778237
NC_003063.2	MTU	1264212	1265312	+	atu4147	gshB		74.4861	7.6999	0.452519	359.1	71.5812	2.60351	559.978	53.0293	1.06073	348.833	35.7786	1.4677
NC_003063.2	MTU	1266379	1267764	-	atu4149	ugdH	[2]	207.1	21.4087	0.903882	359.591	71.6791	2.49785	219.633	20.799	0.759722	121.833	12.496	1.36939
NC_003063.2	TSS_Lee_ext_5	1270005	1271717	+	atu4153		[2]	2274.79	235.153	1.45846	871	173.621	1.14286	3314.86	313.914	3.02551	2934.83	301.016	2.6702
NC_003063.2	MTU	1274520	1278260	-	atu4157	putA	[2]	156.608	16.1892	0.615456	549.893	109.613	3.39937	343.033	32.4848	0.979343	316.499	32.4622	1.07182
NC_003063.2	MTU	1278368	1278892	+	atu4159	putR	[3]	39.5	4.08326	0.8998	55.8333	11.1295	1.97554	107.851	10.2134	1.28707	89.4762	9.17726	4.03357
NC_003063.2	TSS_Lee	1279466	1279737	-	atu4161			128.083	13.2404	0.364713	129.5	25.8139	0.997011	2561.04	242.528	3.9183	1508.92	154.764	1.53291
NC_003063.2	MTU	1280706	1281749	+	atu4163			239.472	24.7551	0.448266	510.233	101.707	1.31161	2884.78	273.186	1.8119	1723.15	176.738	2.25454
NC_003063.2	TSS_Lee	1281950	1283742	-	atu4164			1721.15	177.921	0.816896	1863.14	371.39	1.18574	2681.83	253.967	2.01284	1124.67	115.353	1.17322
NC_003063.2	TSS_Lee	1297495	1298618	+	atu4176			10274.4	1062.1	3.83737	2682.95	534.806	2.56025	7985.6	756.228	2.70349	8767.28	899.229	2.96765
NC_003063.2	MTU	1303732	1304238	-	atu4179			81.5625	8.43141	0.840834	50.2708	10.0207	1.56201	167.875	15.8976	1.39365	141.658	14.5294	2.2258
NC_003063.2	MTU_ext_3	1310774	1311761	-	atu4189	dapA	[2]	118.5	12.2498	0.526298	854.667	170.365	3.5968	91.0833	8.62549	10.8696	40.8333	4.18813	2.14755
NC_003063.2	MTU	1311739	1312674	-	atu4190			91.5	9.45868	0.910066	274.25	54.6676	3.02845	58.5	5.53989	1.86166	35.75	3.66675	0.336753
NC_003063.2	MTU	1312664	1313449	-	atu4191			192.762	19.9266	0.979305	349.25	69.6178	2.7318	362.533	34.3315	1.98913	226.5	23.2313	0.63674
NC_003063.2	TSS_Lee	1313623	1315708	+	atu4192		[1]	293.458	30.3358	1.07097	1813.83	361.561	4.02433	780.875	73.948	2.14224	644.283	66.0819	1.93628
NC_003063.2	MTU	1316741	1317919	+	atu4194		[1]	27.7917	2.87292	0.51817	208.875	41.6361	3.63347	46.4167	4.39561	0.19783	25.9679	2.66343	0.199863
NC_003063.2	MTU	1317894	1319654	+	atu4195		[1]	29.1429	3.0126	0.629996	296.083	59.0198	1.81247	78.8333	7.46543	2.09061	66.5929	6.8302	0.404115
NC_003063.2	MTU	1319645	1320886	+	atu4196			28.5	2.94615	0.580555	243.5	48.5381	3.86292	29.9	2.8315	0.339827	32.5833	3.34196	3.16368
NC_003063.2	MTU	1322253	1322879	-	atu4199			1404.33	145.171	1.79007	542	108.04	1.12153	1292.87	122.433	1.7143	1012.67	103.866	2.47718
NC_003063.2	MTU	1322921	1323463	-	atu4200			94.4167	9.76019	5.79777	84	16.7441	11.131	166.583	15.7753	6.62653	172.867	17.7303	0.948689
NC_003063.2	MTU	1339257	1339898	-	atu4217		[3]	185	19.1241	1.58354	74.5	14.8505	1.61372	77.8333	7.37073	0.928841	74.8333	7.6754	23.6143
NC_003063.2	MTU	1345631	1348648	-	atu4222	soxA	[2]	28.1706	2.9121	0.605273	62.7278	12.5038	2.06993	24.675	2.3367	0.178463	20.9167	2.14535	0.792053
NC_003063.2	MTU	1353649	1355031	+	atu4229	gltB		322.917	33.3811	2.89323	155	30.8969	1.32278	140.367	13.2926	1.4566	90.1667	9.24808	2.18869
NC_003063.2	MTU	1355063	1356424	+	atu4230	glnA	[8]	189.667	19.6065	0.810309	89.0373	17.7483	0.737408	118.983	11.2676	2.10357	72.0833	7.39334	0.306695
NC_003063.2	MTU	1357498	1358247	+	atu4232			384.25	39.7213	1.20065	272	54.2191	1.98725	474.242	44.9102	2.90229	327.5	33.5905	12.9182
NC_003063.2	MTU	1358377	1359291	+	atu4233		[1]	1006	103.994	1.27105	218.583	43.5713	0.615505	1837	173.962	5.21958	1252.67	128.482	3.99283
NC_003063.2	MTU	1362142	1362798	+	atu4237			271	28.0142	1.18497	237.708	47.3836	1.92621	572.333	54.1994	2.22116	431	44.2062	0.604471
NC_003063.2	MTU	1367420	1368484	+	atu4243		[1]	154	15.9195	0.748283	131.833	26.279	1.9954	296.908	28.1169	1.68725	211.667	21.7099	0.95933
NC_003063.2	MTU	1369367	1370221	+	atu4245		[1]	29.9762	3.09875	0.734162	52.25	10.4153	7.51302	34.2833	3.24659	0	21.0526	2.1593	2.84715
NC_003063.2	MTU	1375156	1376136	-	atu4251		[1]	39	4.03157	0.397222	59.5833	11.877	1.37807	67.0833	6.35272	16.0111	43.202	4.43108	0.668274
NC_003063.2	MTU	1376138	1377451	-	atu4252		[1]	132.5	13.697	0.651284	236.393	47.1214	0.977108	82.3667	7.80003	13.1059	37	3.79496	0.138996
NC_003063.2	MTU	1379039	1380151	-	atu4254			136.5	14.1105	1.10478	150.367	29.9733	2.02672	170.783	16.173	0.566133	118.517	12.1558	0.487019
NC_003063.2	MTU	1381016	1382605	-	atu4256		[1]	328.833	33.9927	0.693932	300.333	59.867	1.46442	101.638	9.62501	6.0646	77.1667	7.91472	0.497677
NC_003063.2	TSS_Lee	1384706	1386361	-	atu4259#		[1]	1990.71	205.787	0.946846	1389.79	277.034	1.50591	1534.62	145.327	3.81537	1315.58	134.935	2.31278
NC_003063.2	MTU	1388201	1389184	-	atu4262		[1]	26.9167	2.78247	0.95039	56	11.1628	2.0457	38.75	3.66958	0	25.1667	2.58126	0
NC_003063.2	MTU	1392076	1393476	-	atu4266			41.6111	4.30149	0.739545	22	4.38537	0.839992	84.7857	8.02912	0.613217	69.6444	7.14319	14.6513
NC_003063.2	MTU	1395538	1396188	+	atu4270			75.3333	7.78748	3.79988	40.5	8.07307	0.903313	67	6.34483	0	23.5	2.41031	0.133615
NC_003063.2	MTU	1408140	1409030	+	atu4284		[1]	43.25	4.47091	0.885273	13.8333	2.75747	1.00524	52.2262	4.94576	0	56.3333	5.77792	35.553
NC_003063.2	TSS_Lee	1423945	1424524	+	atu4299			126.643	13.0915	0.883275	132	26.3122	1.26535	260.876	24.7047	2.07548	152.5	15.6414	0.481228
NC_003063.2	MTU	1424652	1425341	+	atu4300	nwsB		56	5.78892	0.734594	72.1667	14.3853	2.39074	67.8333	6.42374	0.558278	37.5	3.84625	8.8751
NC_003063.2	MTU	1429174	1431870	+	atu4305			133.1	13.759	1.33637	196.367	39.1428	3.13914	302.067	28.6054	1.09236	215.643	22.1177	1.00071
NC_003063.2	MTU	1431838	1432251	+	atu4306			57.5	5.94398	1.56173	60	11.9601	3.23742	84.5	8.00206	0.840332	76	7.79506	2.18023
NC_003063.2	MTU	1445750	1446856	+	atu4318		[2]	97.3333	10.0617	1.51064	104.533	20.8372	1.16576	106.5	10.0854	8.47294	72.9583	7.48308	0.546857
NC_003063.2	TSS_Lee	1447109	1448132	+	atu4319			300.867	31.1017	0.526856	2240.29	446.567	5.07853	1417.62	134.247	1.99616	909.75	93.3099	2.26047
NC_003063.2	MTU_ext_3	1448156	1449145	+	atu4320	rbsB	[1]	623.167	64.419	1.62685	5965.32	1189.1	19.5796	769.75	72.8945	6.80443	425.393	43.6311	3.67771
NC_003063.2	MTU	1449139	1450695	+	atu4321	rbsA		392.861	40.6115	1.33807	2258	450.099	8.84628	592.167	56.0775	4.71116	284.208	29.1503	3.89933
NC_003063.2	MTU	1454954	1456501	-	atu4326		[1]	53.3333	5.51326	0.370538	85	16.9435	1.27411	1439.83	136.351	3.18195	867.6	88.9867	1.30995
NC_003063.2	MTU	1458346	1459212	-	atu4330	impN	[5]	98.25	10.1565	0.631697	205.5	40.9634	2.19572	78.75	7.45754	0.447514	60	6.15399	3.78671
NC_003063.2	MTU	1459238	1460707	-	atu4331	impM	[5]	1284.42	132.775	1.6232	1114.5	222.159	2.98353	436.95	41.3787	0.755715	425.333	43.625	1.47957
NC_003063.2	MTU	1464212	1465771	-	atu4333	impK	[5]	1206.25	124.694	1.07553	1772.85	353.391	2.49477	497.417	47.1048	0.682302	417	42.7703	0.907504
NC_003063.2	MTU	1465714	1467108	-	atu4334	impJ	[5]	600.853	62.1123	1.02666	1085.58	216.395	2.61216	339.187	32.1206	0.674626	304.792	31.2615	1.84076
NC_003063.2	MTU	1467044	1468297	-	atu4335	impI	[5]	990.143	102.355	1.19625	1014.5	202.225	2.29148	559.825	53.0148	1.07581	497.833	51.061	2.78868
NC_003063.2	MTU	1471042	1471605	-	atu4338	impF	[5]	75	7.75302	0.39087	146	29.1029	0.776612	64.5	6.10808	0.641437	67.4583	6.91897	2.50436
NC_003063.2	TSS_Wilms	1475964	1477104	-	atu4343	impA	[5]	7048.6	728.639	0.904785	2098.25	418.255	1.17045	5141.68	486.911	4.92846	4495.67	461.105	4.75259
NC_003063.2	MTU	1480545	1480988	+	atu4346			327	33.8032	0.637518	590.833	117.774	1.6291	290.292	27.4903	3.29929	193.867	19.8842	0.815685
NC_003063.2	MTU	1484867	1485757	+	atu4350			8649.25	894.104	2.90045	2308.08	460.082	2.27905	6246.69	591.555	4.33156	4788.5	491.14	2.75992
NC_003063.2	MTU	1485731	1486459	+	atu4351			3224	333.276	2.08298	1367.92	272.674	2.02067	2085.83	197.526	5.5315	1687.5	173.081	4.40087
NC_003063.2	MTU	1486418	1486777	+	atu4352			833.5	86.1619	1.66035	348	69.3686	1.0315	593.5	56.2038	3.14785	518.5	53.1808	4.30572
NC_003063.2	MTU	1492690	1493760	-	atu4356			205.333	21.226	2.52175	37.5	7.47506	0.82016	77.75	7.36284	3.09282	89.4833	9.178	0.478598
NC_003063.2	MTU	1496585	1497541	-	atu4360	thuF	[1]	199.5	20.623	2.59291	572.833	114.186	6.91299	430.55	40.7726	3.04929	245.033	25.1322	5.94788
NC_003063.2	MTU	1500971	1502089	+	atu4364	thuR		98.1	10.1409	0.752994	92.5	18.4385	1.73646	78.75	7.45754	7.8315	54	5.53859	0.315559
NC_003063.2	TSS_Lee	1504950	1505409	-	atu4368			178.167	18.4177	1.18323	278.5	55.5148	2.46031	212.667	20.1393	2.11492	120.2	12.3285	1.8062
NC_003063.2	MTU	1505650	1506726	+	atu4369	rbsB	[1]	116.333	12.0258	0.62903	348.083	69.3852	2.96345	68.7429	6.50987	0.911508	55.8429	5.72761	0.317508
NC_003063.2	MTU	1506776	1508323	+	atu4370			13.1083	1.35506	1.2074	100.833	20.0996	3.7858	25.4167	2.40693	0.505525	6.33333	0.649588	0.260679
NC_003063.2	MTU	1509212	1510234	+	atu4372	rbsC	[1]	12.5714	1.29955	0.394559	51.3095	10.2278	3.10296	14.85	1.40628	0.114333	5.45	0.558988	3.43959
NC_003063.2	MTU	1511240	1512343	+	atu4374			45	4.65181	0.762666	109.458	21.8189	2.90091	43.375	4.10757	0.395133	25.1429	2.57882	0
NC_003063.2	MTU	1512301	1513524	+	atu4375			108.833	11.2505	0.81616	147.25	29.3521	3.79532	47.75	4.52187	0.5427	31.9167	3.27358	1.19157
NC_003063.2	MTU	1514599	1516338	+	atu4377			110.5	11.4228	1.8147	151	30.0996	2.70683	129.16	12.2313	0.957367	60.3333	6.18818	0
NC_003063.2	MTU	1516914	1517363	+	atu4379	cy2		79.25	8.19236	2.94548	59.5	11.8604	5.36144	49.1	4.64972	0	38.4167	3.94027	36.3682
NC_003063.2	MTU	1519271	1520467	-	atu4382	nirK	[2]	16.8088	1.73759	0.365228	4.58333	0.913619	2.58123	118.583	11.2297	4.71713	27.8667	2.85819	11.7248
NC_003063.2	MTU	1528805	1529026	+	atu8040			16.5	1.70566	0.506602	8	1.59468	0.667469	90.8333	8.60182	3.16161	21.5	2.20518	0
NC_003063.2	MTU	1528985	1529716	+	atu4392	nnrU		30.1	3.11155	0.841813	17.6909	3.52642	0.731237	90.9833	8.61602	3.61923	23.5	2.41031	7.41564
NC_003063.2	TSS_Wilms	1541362	1541589	+	atu4405	napE		1325	136.97	0.849458	1252.33	249.634	1.20923	964	91.2898	2.25571	482	49.4371	1.46249
NC_003063.2	MTU	1542036	1542377	+	atu4407	napD		280.833	29.0308	1.22175	227.25	45.2989	2.02343	66.4583	6.29353	1.32182	46	4.71806	0.569244
NC_003063.2	MTU	1544772	1545317	+	atu4409	napB		174	17.987	0.852304	374.75	74.7008	2.04407	33.8667	3.20714	0.673592	24.6111	2.52428	0.240814
NC_003063.2	MTU	1547239	1553106	+	atu4412	rzcA		74.8333	7.73579	0.667017	77.0333	15.3554	0.695061	283.993	26.8938	0.537951	165.226	16.9467	22.3451
NC_003063.2	TSS_Lee	1559503	1560750	-	atu4418	gcdH	[2]	87.5833	9.0538	0.806725	120.683	24.0564	2.58918	106.242	10.061	0.383039	77.1667	7.91472	1.0362
NC_003063.2	MTU	1560793	1561767	+	atu4419			165.5	17.1083	0.80324	171.5	34.186	1.53309	206.976	19.6004	0.784125	111.667	11.4533	2.51696
NC_003063.2	MTU	1562906	1563982	+	atu4421		[1]	4135.28	427.479	1.03621	4174.67	832.157	1.88614	3494.45	330.921	1.31759	3042.83	312.093	4.12986
NC_003063.2	MTU	1567636	1569483	+	atu4426	adeC	[2]	763.841	78.961	1.18518	1825.75	363.936	2.00953	781.494	74.0066	0.509624	511.583	52.4713	0.742684
NC_003063.2	MTU_ext_5	1569495	1570326	-	atu4427			735.5	76.0313	0.485562	835	166.445	0.964538	3509.53	332.349	4.70582	3003.17	308.024	4.03267
NC_003063.2	MTU	1570413	1571678	-	atu4428		[6]	400.309	41.3814	1.37896	509.667	101.594	2.07994	556.587	52.7082	1.51907	414.202	42.4833	1.32472
NC_003063.2	MTU	1571784	1572545	+	atu4429			73.75	7.6238	2.20057	61.2778	12.2148	2.46502	93.2833	8.83383	2.47381	52.5833	5.39329	1.38276
NC_003063.2	MTU	1573803	1575494	+	atu4431#		[1]	5724.42	591.754	1.77728	3546.7	706.982	1.83334	2051.92	194.314	2.27786	1068.45	109.587	1.88357
NC_003063.2	MTU	1578288	1579091	+	atu4435		[1]	351.333	36.3186	0.819962	376.833	75.1161	2.08148	74.5385	7.05871	0.423581	44.225	4.53601	0.754357
NC_003063.2	MTU_ext_5	1581614	1583226	+	atu4438		[1]	4626	478.206	2.15438	1568.03	312.564	0.832054	3946.09	373.691	2.74586	3247.2	333.054	4.73295
NC_003063.2	MTU	1583367	1584371	+	atu4439		[1]	402.875	41.6466	0.803102	468.367	93.3619	2.45942	170	16.0988	0.795581	121.833	12.496	0.84682
NC_003063.2	MTU	1584317	1585189	+	atu4440		[1]	1322.52	136.714	1.21486	730.158	145.546	1.68183	312.317	29.5761	1.28521	73	7.48736	9.59825
NC_003063.2	MTU	1586701	1587303	+	atu4442			1506.37	155.719	0.860874	1382.02	275.484	1.946	440.3	41.6959	1.2099	402.167	41.2488	4.77394
NC_003063.2	TSS_Lee	1587339	1587745	+	atu4443			1185.37	122.536	0.618565	2140.67	426.71	3.16562	560.944	53.1208	1.55678	428.75	43.9754	1.33956
NC_003063.2	MTU_ext_5	1587841	1589063	+	atu4444		[6]	9665.7	999.178	1.41084	1916.28	381.982	1.41894	2980.7	282.269	2.80416	4452.8	456.708	1.86232
NC_003063.2	TSS_Lee	1592309	1593686	+	atu4447		[1]	774.783	80.0921	0.919933	816	162.657	1.97162	3224.67	305.372	7.77419	1266.92	129.943	4.78787
NC_003063.2	MTU	1593641	1594711	+	atu4448		[1]	694.75	71.8188	0.922397	400.88	79.9094	1.60355	2953.75	279.717	7.26788	1154.44	118.407	77.5097
NC_003063.2	MTU_ext_5	1600592	1601580	-	atu4454			1704.43	176.193	2.21611	623	124.186	0.949123	2098.58	198.734	2.28711	1430.92	146.764	2.34363
NC_003063.2	TSS_Wilms	1602420	1603222	-	atu4457		[3]	201.386	20.818	0.97741	136.077	27.1249	2.94751	174.327	16.5086	0.951802	138.167	14.1713	2.90665
NC_003063.2	MTU	1605440	1606525	-	atu4462			125.383	12.9613	0.908125	179.601	35.8008	1.70713	449.7	42.5861	1.52604	272.029	27.9011	2.79917
NC_003063.2	TSS_Wilms_ext_3	1606590	1607752	+	atu4464	talB	[2]	2782.5	287.637	0.633912	1920.8	382.882	1.19437	5853.2	554.292	2.49466	3130.17	321.05	2.17646
NC_003063.2	MTU	1609491	1609718	-	atu4467			1278.33	132.146	0.604367	664.167	132.392	0.973015	2715.78	257.182	2.4892	1143.61	117.296	1.40419
NC_003063.2	MTU_ext_3	1609844	1610779	-	atu4468	sitD	[1]	9481.5	980.137	0.846059	17268.9	3442.3	2.37018	11375.8	1077.28	1.74325	8869.14	909.677	1.79694
NC_003063.2	MTU	1610722	1611636	-	atu4469	sitC	[1]	7684.83	794.409	0.849845	9084.85	1810.93	2.08244	5403.36	511.692	1.24965	3432.92	352.102	1.4282
NC_003063.2	MTU	1611563	1612519	-	atu4470	sitB	[1]	14413.7	1489.99	1.41876	22603.4	4505.64	3.21123	19522.2	1848.73	2.67939	15507.2	1590.52	2.38705
NC_003063.2	MTU	1614807	1616360	-	atu4473	lysS	[6]	1739.59	179.828	2.31419	437.476	87.2043	1.49056	576.279	54.573	0.616785	618.367	63.4237	0.892028
NC_003063.2	MTU_ext_3	1623251	1624931	+	atu4479	emrB		12331.8	1274.79	0.164192	905.533	180.505	0.116601	29478	2791.53	2.8889	74034.7	7593.49	3.00326
NC_003063.2	MTU	1625074	1625775	+	atu4480			60.6667	6.27133	1.15787	86.5	17.2425	4.14594	53.75	5.09007	0	26.5	2.71801	0
NC_003063.2	MTU	1626884	1628392	+	atu4482	xylB	[2]	63.744	6.58945	0.789435	104.259	20.7824	0.981719	51.7052	4.89642	2.05678	19.9306	2.04421	0.419284
NC_003063.2	MTU	1628582	1629946	+	atu4483	xylA	[2]	193.083	19.9597	0.595415	255.992	51.0281	2.29751	81.5	7.71796	1.621	64.5	6.61554	0.649582
NC_003063.2	MTU_ext_5_ext_3	1632205	1632971	+	atu4486			1125.62	116.359	1.08739	880.85	175.584	1.9298	333.95	31.6247	1.69586	288.643	29.6051	2.2771
NC_003063.2	MTU	1634990	1635823	+	atu4489		[1]	405.233	41.8904	0.858665	185.548	36.9861	0.759972	802.983	76.0417	1.4092	753.85	77.3198	2.02886
NC_003063.2	MTU	1639677	1640639	-	atu4492			291.917	30.1765	0.885052	513.95	102.448	2.05827	449.533	42.5703	0.917026	283.858	29.1144	0.81431
NC_003063.2	TSS_Wilms	1641984	1642725	+	atu4495			529.011	54.6858	1.83574	540.057	107.652	2.70053	713.271	67.546	1.53369	560.017	57.439	0.925227
NC_003063.2	MTU	1642929	1643675	+	atu4496			583.5	60.3185	1.41501	138.5	27.6079	0.879699	526.5	49.859	2.32707	370.6	38.0112	1.66274
NC_003063.2	TSS_Lee	1644971	1645778	-	atu4499			155.333	16.0574	0.493367	454.333	90.5646	2.50648	309.083	29.2699	1.55306	159.9	16.4004	1.88042
NC_003063.2	MTU	1649995	1650849	-	atu4503		[2]	143.667	14.8513	0.771508	126.6	25.2358	2.88073	163.333	15.4675	1.85636	75.4083	7.73437	0.506293
NC_003063.2	TSS_Lee	1650832	1651444	+	atu4504			1699.83	175.718	2.64886	490.983	97.8702	1.69378	1139.92	107.949	11.3362	992.167	101.763	2.83337
NC_003063.2	MTU	1655440	1656306	-	atu4509	iolB	[2]	90.7823	9.38449	0.252766	68.5448	13.6634	2.11426	155.365	14.7129	0.671767	170.297	17.4668	0.463265
NC_003063.2	MTU	1661207	1662076	-	atu4514			85.4	8.82811	0.496355	37.8667	7.54815	1.98378	90.7	8.58919	7.21592	46.9667	4.81721	0
NC_003063.2	MTU	1667043	1667471	+	atu8198			295	30.4952	1.92592	102.5	20.4318	0.990998	331.667	31.4085	1.27678	194.5	19.9492	2.78983
NC_003063.2	MTU	1672068	1673657	-	atu4525		[1]	61866.7	6395.38	5.09957	939.5	187.275	0.0459043	1607.43	152.222	2.80037	875.7	89.8175	7.17753
NC_003063.2	MTU	1676042	1676398	+	atu4528			122	12.6116	1.14871	48	9.56808	0.795073	109.042	10.3261	8.67515	46.3333	4.75225	14.6209
NC_003063.2	MTU	1678431	1679177	+	atu4530			129.643	13.4016	0.63798	59.6667	11.8937	0.70619	109.083	10.3301	4.33923	63.6667	6.53007	6.27831
NC_003063.2	MTU	1682158	1683051	-	atu4535		[1]	23.7917	2.45943	0.988294	63.25	12.6079	3.74957	17.6667	1.67301	0.0726996	16	1.64106	0
NC_003063.2	MTU	1684739	1685854	-	atu4538	pcaB	[2]	29.5	3.04952	0.534156	103	20.5315	2.58288	103.208	9.77372	0.432161	48.5076	4.97525	0.545057
NC_003063.2	MTU	1685813	1686487	-	atu4539	pcaG	[2]	41.5333	4.29345	1.02398	69.7	13.8937	2.09352	39.5	3.74061	0.698343	24.75	2.53852	0.170712
NC_003063.2	MTU	1690788	1691765	+	atu4545	pobR		118.367	12.236	1.02982	151.167	30.1328	2.2947	127.5	12.0741	0.585211	74.4444	7.63551	0
NC_003063.2	MTU	1696956	1697951	+	atu4551		[1]	4	0.413494	0.39036	58.75	11.7109	2.36333	7.27778	0.689198	0.248145	3	0.3077	0.0167553
NC_003063.2	MTU	1699914	1700978	+	atu4554	iolG	[2]	22	2.27422	0.675469	55.25	11.0133	2.89447	63.7778	6.03969	0.634255	59.975	6.15143	1.27589
NC_003063.2	MTU	1706147	1707562	-	atu4560			41.1667	4.25555	0.90362	105.417	21.0132	1.88792	121.5	11.5059	3.2221	64.8409	6.65051	0.889615
NC_003063.2	MTU	1711316	1712650	+	atu4564		[1]	64.5667	6.67449	1.50728	66.9333	13.3422	1.61551	127.083	12.0347	2.52763	112.101	11.4978	21.2247
NC_003063.2	MTU	1714919	1716121	-	atu4567			138	14.2656	1.26097	102	20.3322	1.1885	76.5	7.24447	0.760774	52.6667	5.40184	16.6194
NC_003063.2	MTU	1723977	1725104	-	atu4576			460.783	47.6328	0.443263	226.2	45.0896	2.17762	1373	130.022	3.39585	2789.25	286.084	11.3815
NC_003063.2	MTU_ext_5	1725326	1726426	+	atu4577#		[1]	3063.5	316.685	0.472663	1130.83	225.415	1.11681	1117.91	105.865	5.13109	1087.25	111.515	4.36133
NC_003063.2	MTU	1738796	1739644	-	atu4592			521.583	53.9179	1.75645	436	86.9101	1.92521	346.308	32.795	4.59194	203.292	20.8509	5.34588
NC_003063.2	MTU	1739605	1740507	-	atu4593	hpaG		286.25	29.5907	1.78098	109.75	21.877	1.87299	174.867	16.5597	1.63671	100.783	10.337	21.2021
NC_003063.2	MTU	1741967	1743010	-	atu4596		[1]	77	7.95977	1.96537	80.6667	16.0797	2.22512	99.6167	9.43359	0	68.7667	7.05316	0.267901
NC_003063.2	MTU	1743912	1744775	+	atu4598		[1]	273	28.221	1.20115	129.833	25.8803	0.914942	195.833	18.5452	1.83296	155	15.8978	2.03799
NC_003063.2	MTU	1744836	1745660	+	atu4599			73.8667	7.63586	1.33181	65.5	13.0564	1.51595	77.1667	7.3076	0.383702	60.6742	6.22315	2.39329
NC_003063.2	MTU	1748764	1749207	-	atu4602			54.8667	5.67176	1.12577	72.25	14.402	2.57664	153.7	14.5552	1.93075	100.583	10.3165	1.21299
NC_003063.2	MTU	1754080	1755987	-	atu4608			1188.17	122.825	0.884763	425.833	84.8835	0.678414	595.45	56.3885	1.18432	443.667	45.5054	2.55947
NC_003063.2	MTU	1755933	1756907	-	atu4609			1296	133.972	0.826613	446.167	88.9367	0.783385	996.333	94.3517	1.65138	585.75	60.0784	2.21364
NC_003063.2	MTU	1756908	1758038	-	atu4610		[2]	2529.87	261.521	1.03156	732.833	146.079	0.870247	2188	207.201	1.14773	1469.83	150.756	2.02173
NC_003063.2	MTU	1763150	1764097	-	atu4616	rfbD	[2]	667.5	69.0019	1.21801	266.667	53.156	1.14423	462.917	43.8377	1.22763	326.125	33.4495	2.23721
NC_003063.2	MTU	1768153	1768944	-	atu4620	dppF	[1]	43.3333	4.47952	1.56927	672.6	134.073	14.0294	118.283	11.2013	0	90.5909	9.2916	1.42934
NC_003063.2	MTU	1768887	1769786	-	atu4621	dppD	[1]	42.25	4.36753	1.37176	708.208	141.171	11.9954	98.1667	9.29628	0.203384	72.95	7.48223	0
NC_003063.2	MTU	1769719	1770672	-	atu4622	dppC	[1]	30.25	3.12705	0.474704	560.658	111.759	5.14111	61	5.77663	1.21326	32.3333	3.31632	0.613719
NC_003063.2	MTU	1770615	1771697	-	atu4623	dppB	[1]	164.25	16.9791	0.617783	1332.53	265.62	4.70501	192.917	18.269	0.69764	118.25	12.1285	1.85415
NC_003063.2	MTU_ext_5	1771800	1772603	+	atu4624			649.143	67.1042	2.78848	636.7	126.917	7.07713	697	66.0052	3.96086	340.417	34.9154	2.0658
NC_003063.2	MTU	1772616	1773650	+	atu4625	uxuA	[2]	823.667	85.1454	0.644964	4345.83	866.277	2.99538	2022.2	191.5	6.12214	1014.95	104.1	1.45801
NC_003063.2	MTU	1773674	1775314	+	atu4626		[1]	209	21.6051	0.841768	2459.18	490.2	8.43625	763	72.2553	5.79963	297.25	30.4879	1.03646
NC_003063.2	MTU	1775850	1776710	+	atu4627			542.875	56.1189	0.578225	170.75	34.0365	0.605747	124	11.7427	0.896837	100.333	10.2908	3.72483
NC_003063.2	MTU	1780322	1780663	+	atu4630			31.25	3.23042	0.790963	38	7.57473	2.31359	290	27.4627	3.84531	145.2	14.8927	0.360781
NC_003063.2	MTU	1781443	1783812	+	atu4632		[3]	124	12.8183	0.361691	374.333	74.6178	2.75877	2310.17	218.771	2.25975	1454.01	149.133	0.909468
NC_003063.2	MTU	1785054	1785647	+	atu4635			466.424	48.216	2.46109	223	44.4517	2.41516	252.583	23.9194	1.00475	282.042	28.928	1.04913
NC_003063.2	TSS_Wilms	1793163	1794091	-	atu4641	oxyR	[3]	184	19.0207	0.65022	263	52.4251	2.17019	88.4333	8.37454	0.390866	86.3667	8.85833	0.247013
NC_003063.2	TSS_Lee	1796528	1796806	-	atu4643			335.667	34.6991	0.23688	169.667	33.8205	2.27505	5000.58	473.55	5.87936	5410.33	554.919	1.13629
NC_003063.2	MTU	1796847	1797770	-	atu4644			95.3333	9.85495	0.90163	85.4762	17.0384	1.42632	96.1667	9.10688	1.91271	56.9762	5.84385	89.8968
NC_003063.2	MTU	1799318	1800268	-	atu4646			80.7857	8.35111	0.881059	58	11.5614	1.34698	70.5833	6.68417	0.597391	53	5.43603	27.8744
NC_003063.2	TSS_Lee	1800311	1801322	+	atu4647		[1]	190.591	19.7021	2.76082	137.75	27.4584	1.6045	42.8556	4.05838	0.929865	36.6905	3.76322	0.712493
NC_003063.2	MTU	1802804	1803751	-	atu4649		[2]	79.95	8.26472	0.999264	71.6667	14.2857	2.59001	61.0333	5.77979	0.606962	40.1667	4.11976	0.679015
NC_003063.2	MTU	1803694	1804788	-	atu4650		[1]	81.5333	8.42839	1.30856	69.8667	13.9269	3.4215	59.8718	5.66979	0.366407	33.95	3.48213	1.19036
NC_003063.2	MTU_ext_5	1808051	1809463	-	atu4654		[1]	841.5	86.9889	0.750308	178.417	35.5647	0.498043	1777.4	168.318	3.38293	1722.02	176.622	4.00049
NC_003063.2	MTU	1815738	1817258	+	atu4660	melA	[2]	145.202	15.0101	3.45633	81.8333	16.3123	2.08957	62.2	5.89027	1.23713	47.119	4.83284	1.20558
NC_003063.2	MTU	1819540	1820601	+	atu4662		[1]	26.3485	2.72374	0.75178	122.033	24.3255	2.68762	93.9854	8.90031	1.49546	80.25	8.23097	2.53236
NC_003063.2	MTU	1825054	1826172	+	atu4666			2077.02	214.71	1.22075	1476.58	294.335	1.06085	1682.95	159.374	2.12527	1239.83	127.165	1.70475
NC_003063.2	MTU	1830292	1830813	+	atu4669			93.6667	9.68266	1.00219	64.5	12.8571	2.04647	53.0333	5.0222	0.383566	30.8333	3.16247	0.18358
NC_003063.2	TSS_Lee	1832224	1833467	+	atu4673	ftsZ1		2369.65	244.96	2.67278	2117.73	422.137	2.96434	1313.6	124.397	1.27006	966.91	99.1727	1.64928
NC_003063.2	TSS_Lee	1836879	1837760	+	atu4678#		[1]	954	98.6184	1.27111	871	173.621	2.1995	340.5	32.245	0.386993	277.476	28.4598	0.454071
NC_003063.2	MTU	1837759	1838478	+	atu4679		[1]	67.3333	6.96049	0.56888	132.833	26.4783	2.31069	18.7361	1.77429	0	11.5	1.17952	0.14812
NC_003063.2	MTU	1838437	1839144	+	atu4680		[1]	88.5	9.14856	0.936774	183.417	36.5614	2.65334	21	1.98868	0	15.5	1.58978	0
NC_003063.2	MTU	1839083	1839859	+	atu4681			48	4.96193	1.61741	125.833	25.083	3.01559	22.8333	2.16229	0.227072	20.8333	2.1368	3.28707
NC_003063.2	MTU	1842876	1843958	+	atu4684			207.95	21.4965	2.38004	210.833	42.0265	2.56635	39.9792	3.78598	0.188577	29.15	2.98982	1.22647
NC_003063.2	MTU	1844066	1845106	-	atu4685		[3]	163.226	16.8733	1.94405	145.858	29.0747	2.38099	166.142	15.7334	0.82612	119.416	12.248	0.697827
NC_003063.2	MTU	1845245	1845619	-	atu4686			108.768	11.2437	1.94453	59	11.7608	2.35655	26.9583	2.55293	0	15.6833	1.60859	1.85588
NC_003063.2	MTU	1845847	1846704	+	atu4687		[1]	37.8095	3.90851	0.494445	88.8333	17.7076	2.48591	39.8333	3.77217	1.05635	33.881	3.47505	0.30547
NC_003063.2	MTU	1855555	1857174	+	atu4695		[1]	2727.08	281.908	2.80659	63.5	12.6578	0.0522514	90.25	8.54658	3.59006	102.317	10.4943	0.519361
NC_003063.2	MTU	1859278	1860525	+	atu4698			138.167	14.2828	1.29231	35.5	7.07639	1.77714	36.8333	3.48808	0.344752	49.5833	5.08559	4.47042
NC_003063.2	MTU	1866250	1867227	+	atu4705			120.95	12.503	1.37391	87.5	17.4418	1.75993	87.4167	8.27826	1.60493	55.6667	5.70954	35.1322
NC_003063.2	TSS_Wilms	1867248	1867823	+	atu4706	nuoE		1882.42	194.592	2.31587	612	121.993	1.03039	2367.25	224.176	2.04711	1792.24	183.823	1.80401
NC_003063.2	MTU	1869327	1872263	+	atu4708	fdhF	[2]	877.943	90.7561	1.42907	1197.75	238.754	4.42566	516.061	48.8704	0.568654	290.4	29.7853	1.0509
NC_003063.2	MTU	1872284	1872682	+	atu4709	fdsD	[2]	245	25.3265	1.43182	234.75	46.7939	3.65546	144.667	13.6998	5.7547	82.5	8.46174	0
NC_003063.2	MTU	1874513	1875925	-	atu4711			54.5	5.63386	0.326617	100.167	19.9667	0.957403	59.5611	5.64037	2.36928	43.5833	4.47019	68.7656
NC_003063.2	MTU	1877840	1878241	-	atu8199			10	1.03374	0.52309	16	3.18936	1.33494	52.25	4.94802	2.07845	90.5	9.28227	3.56976
NC_003063.2	MTU	1878195	1878428	-	atu8096			18	1.86072	0.508444	29	5.78072	3.9593	529.333	50.1273	4.21127	492.333	50.4969	5.35725
NC_003063.2	MTU	1880213	1881052	+	atu4718		[3]	55.8333	5.77169	0.857129	78.1667	15.5814	1.60565	101.667	9.62772	0.80884	89.0333	9.13184	2.13382
NC_003063.2	MTU	1888192	1888449	-	atu4724			188.5	19.4859	0.0745107	321	63.9866	4.75736	5894.25	558.179	3.32578	3219.5	330.213	0.918989
NC_003063.2	MTU	1889078	1889827	+	atu4726	sodBIII	[2]	18.5	1.91241	0.395884	101.5	20.2325	8.16606	201.841	19.1141	1.14701	132.5	13.5901	1.88624
NC_003063.2	TSS_Lee	1889892	1890951	+	atu4727			290	29.9783	0.902821	700.7	139.674	2.5175	836.333	79.1999	2.07928	542.417	55.6338	0.815069
NC_003063.2	TSS_Lee	1891118	1893213	+	atu4728	exsA	[1]	408.741	42.253	0.504912	253.283	50.4882	0.66022	1091.01	103.318	1.16248	1356.64	139.146	2.21814
NC_003063.2	MTU	1893320	1894975	+	atu4729			137.367	14.2001	1.03563	111.786	22.2828	1.49448	117.975	11.1721	4.69293	141.1	14.4721	4.08149
NC_003063.2	MTU	1894929	1895933	-	atu4730			9.5	0.982049	1.49081	51.5	10.2658	4.0005	17.0833	1.61777	0.247112	4.75	0.487191	0.092525
NC_003063.2	MTU	1898286	1899056	-	atu4732		[6]	114.858	11.8732	0.448117	317.5	63.2889	3.03408	194.667	18.4347	1.16155	123	12.6157	1.98536
NC_003063.2	MTU	1903069	1905066	+	atu4736		[5]	1440.61	148.921	2.69727	354.778	70.7196	0.761842	56.3333	5.33471	0.150227	83.4861	8.56288	0.540098
NC_003063.2	MTU	1906295	1908151	-	atu4739			45.3333	4.68627	1.2791	1080.7	215.421	11.2621	50.4667	4.77914	1.00376	31.025	3.18213	0.171758
NC_003063.2	MTU_ext_3	1908175	1909337	-	atu4740			94.8611	9.80613	1.31349	3031.56	604.296	12.7324	38.8167	3.6759	0.386022	26.2	2.68724	0.435139
NC_003063.2	MTU	1911867	1913000	-	atu4743		[3]	163.867	16.9395	0.518915	159.667	31.8272	0.673562	115.117	10.9014	1.14481	81.2972	8.33838	2.33219
NC_003063.2	TSS_Lee_ext_3	1913060	1914239	+	atu4744		[1]	322.917	33.3811	1.41881	1612.42	321.411	7.96557	642.4	60.8346	1.20254	482.117	49.449	1.08154
NC_003063.2	MTU	1914267	1915811	+	atu4745			11.5	1.1888	0.662937	67.8167	13.5182	3.55282	20.8125	1.97092	0.180335	12.6667	1.29918	0.761349
NC_003063.2	MTU	1915750	1916820	+	atu4746		[1]	12.6667	1.3094	4.23703	49.5	9.86709	2.23018	8.41667	0.797049	0.0235149	7.41667	0.760702	11.702
NC_003063.2	MTU	1919378	1920301	+	atu4750	dpe		27.7	2.86345	4.1181	63	12.5581	2.53429	25.875	2.45033	0.268509	37.75	3.87189	0.313483
NC_003063.2	MTU	1920397	1921446	+	atu4751			57.9524	5.99075	1.16927	26.4	5.26245	1.41599	65.1667	6.17121	5.18453	64.25	6.5899	0.563185
NC_003063.2	MTU	1923641	1924546	-	atu4755		[1]	52.1762	5.39364	1.63757	68.175	13.5897	2.29221	56.3706	5.33824	6.72711	46.8333	4.80353	1.80963
NC_003063.2	MTU	1924553	1925620	-	atu4756		[2]	105	10.8542	2.19157	56.3333	11.2292	1.15541	95.2	9.01534	1.26232	83.0833	8.52157	0
NC_003063.2	MTU	1931868	1933400	-	atu4762	gabD	[2]	78	8.06314	2.16005	45.5	9.06975	1.01316	67.8917	6.42927	1.35033	44.3667	4.55054	14.0003
NC_003063.2	MTU	1936169	1936648	-	atu4766			21.8333	2.25699	0.734195	75.8333	15.1162	2.13538	45.8333	4.34037	0.643484	33.4167	3.42743	0.28045
NC_003063.2	MTU	1936750	1937202	-	atu4767			94.2917	9.74727	0.827157	1125.27	224.305	4.6173	120.833	11.4428	0.901244	134.5	13.7952	0.511358
NC_003063.2	MTU	1937209	1937700	-	atu4768			83.3333	8.61447	0.606677	399.833	79.7008	2.87766	83.8333	7.93893	0.294248	70.5	7.23094	0.110133
NC_003063.2	TSS_Lee	1937765	1938634	-	atu4769			190.917	19.7357	1.69585	285.333	56.8769	2.13782	230.75	21.8518	1.41216	211.667	21.7099	0.72209
NC_003063.2	MTU_ext_5	1941949	1942397	-	atu4773			398.5	41.1944	1.56194	412.31	82.1877	3.76037	370.893	35.1232	7.37688	516.833	53.0098	4.79681
NC_003063.2	MTU	1942388	1943098	-	atu4774	nodW		483.2	49.9501	2.68891	470.5	93.7871	3.80346	393.533	37.2672	1.49089	394	40.4112	5.96785
NC_003063.2	MTU	1943037	1944671	-	atu4775			440.1	45.4947	0.484166	207.333	41.3288	0.953835	790.917	74.899	2.62183	1203.78	123.468	3.00288
NC_003063.2	MTU	1949173	1949625	-	atu4779			189.5	19.5893	0.652778	37	7.3754	0.5262	221	20.9285	2.93039	130.333	13.3678	41.1279
NC_003063.2	TSS_Lee	1949558	1950836	+	atu4780			42.9167	4.43645	0.136393	573.333	114.285	2.00116	2085.5	197.495	1.62665	1386.45	142.203	0.734688
NC_003063.2	MTU	1950952	1953138	-	atu4781			72.6548	7.51058	0.907014	65.0909	12.9749	2.09722	136.792	12.954	0.796308	59.8333	6.1369	3.14682
NC_003063.2	TSS_Lee	1953061	1953862	-	atu4782	drrA		248.476	25.6859	0.761245	80.5	16.0465	0.793623	1066.42	100.989	2.12105	426.167	43.7104	0.878959
NC_003063.2	MTU	1958490	1959605	+	atu4786	afuC		62.5485	6.46586	0.68747	6	1.19601	0.450541	55.0409	5.21231	1.45965	59.5076	6.10349	37.5563
NC_003063.2	MTU	1967517	1968830	-	atu4793	bme11	[1]	35.25	3.64392	2.40896	11.75	2.34219	1.62057	58.7	5.55883	0.778343	64.2083	6.58563	121.569
NC_003063.2	MTU	1970997	1971761	-	atu4795	bme13		62.6667	6.47808	2.98338	21.8333	4.35215	2.73245	94	8.9017	3.73923	48.1667	4.94029	3.25702
NC_003063.2	MTU	1988804	1990177	+	atu4810			192.25	19.8736	2.49868	172.5	34.3853	3.87301	141.226	13.374	0.449427	84.6667	8.68397	1.75772
NC_003063.2	MTU	2001565	2003259	-	atu4822			126.333	13.0595	1.39759	131.833	26.279	2.99982	91.5595	8.67059	0.203553	62.2576	6.38554	0.873153
NC_003063.2	MTU	2003202	2004425	-	atu4823	acaB	[8]	115.643	11.9544	2.21711	174.5	34.784	4.33563	78.75	7.45754	0.696133	47.3167	4.85311	0.444051
NC_003063.2	MTU	2004368	2005288	-	atu4824			65	6.71928	1.16698	59.0833	11.7774	2.39815	30.9762	2.93341	0.406221	22.8667	2.34536	0
NC_003063.2	MTU	2014807	2015865	+	atu4834		[2]	76.6667	7.92531	0.447045	199.5	39.7673	1.69378	172.583	16.3435	3.4326	114	11.6926	0.910727
NC_003063.2	MTU	2018020	2018631	+	atu4837			9	0.930362	0.239832	7.83333	1.56146	0.588207	162.333	15.3728	2.15249	237.333	24.3425	0.709883
NC_003063.2	MTU	2020590	2021375	-	atu4841	deoR	[3]	47.5	4.91025	1.72016	14.3333	2.85714	1.46767	190.333	18.0244	2.27138	100.5	10.3079	0.975806
NC_003063.2	TSS_Lee	2021459	2022765	+	atu4842		[1]	506.333	52.3415	0.950953	416.667	83.0563	1.77267	1899.49	179.88	2.74764	892.5	91.5406	1.93565
NC_003063.2	MTU	2025268	2026320	+	atu4845	ydeZ	[1]	74.8667	7.73924	0.830399	116.643	23.251	2.52656	147	13.9207	0.649724	77.5	7.94891	0.430476
NC_003063.2	MTU	2026271	2027407	+	atu4846			64.5	6.6676	1.544	66	13.1561	2.80526	104.333	9.88025	0.254879	42.125	4.32062	0
NC_003063.2	MTU	2028336	2029349	+	atu4848	deoC	[2]	119.5	12.3531	1.85876	106.5	21.2292	4.06633	135.333	12.8159	1.68232	109.125	11.1926	2.01376
NC_003063.2	MTU	2029337	2031757	+	atu4849		[2]	263.85	27.2752	1.00399	270.45	53.9102	3.07514	261.9	24.8016	0.698422	143.476	14.7159	1.09097
NC_003063.2	MTU	2035550	2035807	+	atu4854			52	5.37543	1.13863	106.5	21.2292	4.99819	225	21.3073	5.96686	184.5	18.9235	0
NC_003063.2	TSS_Lee	2039777	2041212	+	atu4856			701.867	72.5545	1.63442	662.917	132.143	2.17163	934.667	88.5119	2.43804	921.917	94.5578	2.25519
NC_003063.2	MTU	2041298	2041687	+	atu4857	mobC		277.083	28.6431	2.59163	107.333	21.3953	5.75692	168	15.9094	0	422.667	43.3515	0
NC_003063.2	MTU	2053696	2054709	-	atu4870			64.1833	6.63486	1.28277	39.5	7.87373	1.48303	134.167	12.7054	0.44352	86.5833	8.88055	3.15256
NC_003063.2	MTU	2055877	2056503	-	atu4873			611	63.1613	0.821849	331.333	66.0463	1.1378	1165.5	110.372	9.27249	490	50.2576	0.859022
NC_003063.2	MTU	2063125	2063361	+	atu4882			417	43.1068	0.0844006	334	66.5779	0.154688	689	65.2476	1.30513	594.833	61.01	3.41282
NC_003063.2	TSS_Wilms	2064430	2064676	+	atu8201			1309.75	135.394	4.23299	564.625	112.55	3.68677	1743.5	165.108	6.30498	882.792	90.5449	6.19051
NC_003063.2	MTU	2064619	2064930	+	atu8202			843.75	87.2215	3.12773	489.625	97.5994	2.99723	827.75	78.387	1.6062	452.625	46.4242	2.30371
NC_003063.2	MTU	2064915	2065319	+	atu4887			290	29.9783	1.49482	314.5	62.6909	2.22791	286.5	27.1312	1.42459	195.5	20.0518	2.05639
NC_003063.2	MTU	2067398	2067841	-	atu4891			55.2	5.70622	1.11639	73.6667	14.6843	2.68382	156.033	14.7762	1.96006	101.833	10.4447	1.20882
NC_003063.2	MTU	2073537	2074139	-	atu4896			233.5	24.1377	1.78261	90	17.9402	2.15685	150	14.2048	5.96686	104.333	10.7011	0.598606
NC_003063.2	MTU	2074333	2074791	-	atu4897			132.333	13.6798	0.817348	96.8333	19.3023	1.9652	58.3333	5.5241	2.32044	42	4.3078	0
NC_003064.2	MTU	2572	3840	+	atu5002	repC		629.833	65.1081	1.12056	373	74.352	1.46685	785.417	74.3781	2.01569	455.2	46.6883	0.682928
NC_003064.2	MTU	6332	7894	-	atu5005	socB		105.583	10.9145	1.75435	202.2	40.3055	4.26363	251.874	23.8522	0.982286	182.8	18.7492	1.55204
NC_003064.2	MTU	7901	8788	-	atu5006	socA	[1]	389.75	40.2899	2.13633	347.476	69.2642	2.39377	476.583	45.1319	0	356.248	36.5391	44.9669
NC_003064.2	MTU	10647	11486	-	atu5008			37.9167	3.91958	0.46165	51.3333	10.2325	1.14494	207.583	19.6579	2.47724	122.75	12.59	0.387349
NC_003064.2	TSS_Lee	14400	14704	+	atu5013			137	14.1622	0.757304	308	61.3952	1.98806	185.25	17.543	4.91271	84.95	8.71303	1.11695
NC_003064.2	MTU	14627	15094	+	atu5014	stbB		346	35.7673	1.34066	458	91.2955	2.48612	428.125	40.543	1.03215	301.875	30.9623	0.321822
NC_003064.2	MTU	15069	16163	-	atu5015	intX		317.778	32.8498	1.81705	185	36.877	2.1048	477.867	45.2535	0.950454	293.625	30.1161	0.765752
NC_003064.2	MTU	16394	17596	+	atu5016			533.667	55.167	2.59367	169.083	33.7042	0.892026	168.9	15.9946	0.650195	101.333	10.3934	0.336596
NC_003064.2	MTU	17649	18383	-	atu5017			175.333	18.1248	1.04707	49.5	9.86709	1.31187	97.8333	9.26471	0.27798	109.5	11.231	2.87948
NC_003064.2	MTU	19214	20038	-	atu5019		[2]	112.833	11.664	1.30622	44.5	8.87041	1.4742	72.6667	6.88146	2.89061	61.8333	6.34203	1.62601
NC_003064.2	MTU	21312	22262	-	atu5021			102.583	10.6044	1.25985	102	20.3322	1.74261	59	5.58724	2.81636	59.75	6.12835	75.4186
NC_003064.2	MTU	24394	26181	+	atu5023			1014.14	104.836	0.611318	1272.5	253.654	1.9688	1721.75	163.048	5.22821	1015.04	104.109	2.89869
NC_003064.2	MTU	29356	29787	-	atu5028			83.2	8.60068	0.864022	55.9167	11.1462	1.60805	206.033	19.5111	2.23522	123.833	12.7012	1.09561
NC_003064.2	MTU	29890	30714	+	atu5029			123.292	12.7451	0.445821	124.833	24.8837	0.622152	202.333	19.1607	3.21945	124.083	12.7268	2.90042
NC_003064.2	MTU	31438	32610	-	atu5031			744.333	76.9444	1.18786	218.25	43.5049	0.51518	683	64.6794	0.867098	498	51.0781	9.82177
NC_003064.2	MTU	32752	33567	-	atu5032			490	50.6531	2.13266	163.75	32.6411	1.1655	476.583	45.1319	3.6693	546.25	56.027	1.62617
NC_003064.2	MTU	33545	34669	-	atu5033			641.667	66.3314	1.26572	323.917	64.5679	1.30069	589.833	55.8566	2.3463	497.583	51.0354	0.978299
NC_003064.2	MTU	36884	37717	+	atu5037			806.167	83.3363	1.58577	391.7	78.0795	1.68716	1088.29	103.06	2.11177	824.458	84.5618	1.89902
NC_003064.2	MTU	40475	41431	-	atu5040			211	21.8118	0.749383	186	37.0763	1.42883	1359	128.696	3.21147	820.733	84.1798	1.43088
NC_003064.2	MTU	41374	42315	-	atu5041	parB	[3]	69.6429	7.19923	0.865334	34	6.77739	1.81498	458.5	43.4195	2.80595	286.433	29.3785	1.77229
NC_003064.2	MTU	43862	44323	+	atu5043			62.6667	6.47808	0.39512	47.1667	9.40197	1.12635	373.792	35.3977	4.95636	276.083	28.3169	3.30838
NC_003064.2	MTU	44332	45513	-	atu5044			181.45	18.7571	0.909833	134.667	26.8438	1.18139	226	21.402	2.24752	115	11.7952	0.294436
NC_003064.2	MTU	47994	48224	-	atu8099			24.5	2.53265	0.248938	21.125	4.21095	1.25233	565.833	53.5838	3.75138	256	26.257	0.49258
NC_003064.2	MTU	48356	49306	+	atu5049		[3]	28.8333	2.98061	0.300536	36.5	7.27573	1.80052	468.5	44.3664	2.12988	259	26.5647	0.62034
NC_003064.2	MTU	49265	50131	+	atu5050		[3]	37.25	3.85067	0.623832	34	6.77739	2.35668	460.111	43.572	2.92844	260.333	26.7015	1.57982
NC_003064.2	MTU	52436	55144	-	atu5055		[3]	37.5333	3.87996	0.187535	117.25	23.372	2.37955	1617.57	153.182	2.10393	999.042	102.468	1.28939
NC_003064.2	MTU	55401	56270	+	atu5056			11.9	1.23015	0.405311	13.3333	2.6578	0.698514	143.158	13.5569	5.6947	101.333	10.3934	0.695145
NC_003064.2	MTU	56252	56614	+	atu5057			93.5	9.66543	0.656986	37	7.3754	0.448119	179.643	17.012	0.680573	93	9.53869	4.04786
NC_003064.2	MTU	56917	58230	+	atu5058	ugpB	[1]	130.083	13.4472	0.963579	267.333	53.2889	4.88289	369.117	34.955	1.08764	270.833	27.7784	1.85791
NC_003064.2	MTU	65412	66359	-	atu5067	dapA	[2]	155	16.0229	1.32274	507.75	101.212	2.70725	255.167	24.164	0.812023	119.95	12.3029	0.296176
NC_003064.2	MTU	68902	69870	-	atu5070		[1]	78.6667	8.13206	0.314446	452.083	90.1161	2.06574	131.667	12.4687	2.61879	57.6667	5.91467	58.4911
NC_003064.2	TSS_Lee	69992	71690	-	atu5071	dppA	[1]	972	100.479	0.65041	1938.2	386.351	2.00229	1458.83	138.15	2.43771	1042.67	106.943	3.08942
NC_003064.2	MTU	73061	74080	+	atu5073	pdxA	[2]	110.75	11.4486	0.45736	637.333	127.043	1.55888	244.933	23.1949	3.24774	156.417	16.0431	1.35229
NC_003064.2	MTU	75219	75977	-	atu5075	pdhR	[3]	243.5	25.1715	0.563472	280.833	55.9799	1.09389	265.333	25.1268	2.04285	174	17.8466	0.677868
NC_003064.2	MTU	79580	80880	+	atu5079			110.625	11.4357	0.960101	61.9	12.3388	0.584256	111.417	10.551	8.8641	56.4167	5.78646	0.464421
NC_003064.2	MTU	82731	84548	+	atu5082			164.033	16.9567	2.43012	87.5	17.4418	1.2397	148.5	14.0628	1.31271	86.2917	8.85064	3.63068
NC_003064.2	MTU	87973	88296	-	atu8047			104.333	10.7853	1.68405	69.5833	13.8704	5.66569	125.95	11.9273	3.34011	126.917	13.0174	6.67495
NC_003064.2	MTU	89971	91077	+	atu5087			354.833	36.6804	1.5809	295.333	58.8703	2.07906	415	39.3001	1.22284	294.625	30.2187	1.56255
NC_003064.2	MTU	93258	95285	-	atu5090	rcdA		752.333	77.7714	0.551117	1456.5	290.332	1.60078	718.833	68.0727	2.5995	439.25	45.0524	1.49848
NC_003064.2	TSS_Lee	95215	96535	-	atu5091	rcdB		1546	159.816	1.42553	1218.83	242.956	1.23568	1201	113.733	4.27832	759.333	77.8822	1.04635
NC_003064.2	MTU	98204	99811	+	atu5094	tnpA		30.1667	3.11844	0.661579	53.3333	10.6312	2.35577	54	5.11374	0.495708	39.5	4.05138	0
NC_003064.2	MTU	100290	101117	-	atu5096			113.5	11.7329	3.44733	131	26.1129	4.75975	188.893	17.888	15.028	102	10.4618	1.28748
NC_003064.2	MTU	101119	102225	-	atu5097			269.5	27.8592	3.01288	397.25	79.1859	3.64516	301.75	28.5754	3.601	152.667	15.6585	2.09458
NC_003064.2	MTU	104611	107922	+	atu5100	dnaE	[3]	45.7262	4.72688	0.553778	79.3333	15.8139	1.54419	270.933	25.6571	2.53587	158.283	16.2346	0.770997
NC_003064.2	MTU	112686	113051	-	atu5107			26.9167	2.78247	0.65923	30.75	6.12955	2.80827	165.117	15.6364	5.25455	115.25	11.8208	1.31451
NC_003064.2	MTU	113518	115491	-	atu5108	traG	[5]	90.3333	9.33808	2.0039	33	6.57806	1.35162	59.6167	5.64563	0.790498	46.2083	4.73943	0.767445
NC_003064.2	MTU	116153	120835	+	atu5111	traA		203.226	21.0082	1.01692	198.783	39.6245	2.32883	329.617	31.2143	1.45687	240.089	24.6251	1.65601
NC_003064.2	MTU	123941	124936	-	atu5117			324.5	33.5447	1.43669	320.417	63.8703	1.96499	546.333	51.7372	3.25989	423.333	43.4198	12.1442
NC_003064.2	MTU	125045	126340	-	atu5118			48	4.96193	0.548694	34.4333	6.86377	3.23201	67.8333	6.42374	2.69834	42.75	4.38472	1.58708
NC_003064.2	MTU	127692	128420	-	atu5121			117.7	12.1671	1.32986	60.5	12.0598	0.927134	152.167	14.41	2.01768	176.667	18.1201	2.6547
NC_003064.2	MTU	130896	132284	-	atu5124	atrB	[6]	208.2	21.5224	0.917473	181.5	36.1793	2.16331	262.917	24.8979	3.48619	138.667	14.2226	0.803944
NC_003064.2	TSS_Lee	132325	133166	-	atu5125	atrA		570	58.923	1.64293	332.5	66.2789	2.12993	578.5	54.7833	1.31498	337.917	34.6589	0.853061
NC_003064.2	MTU	138336	139652	+	atu5132	attF	[1]	174	17.987	1.17865	323.333	64.4517	2.36754	107.833	10.2117	0.490229	68.8333	7.06	0.775749
NC_003064.2	TSS_Wilms_ext_3	142162	143207	-	atu5136	blcR		4189.17	433.049	7.7781	2445.42	487.457	17.6188	6834.83	647.251	11.2194	7661.67	785.831	30.9963
NC_003064.2	TSS_Lee	143190	144729	+	atu5137	blcA	[2]	186	19.2275	0.84969	205.31	40.9254	2.13298	317.958	30.1103	1.35405	254.075	26.0596	0.59025
NC_003064.2	MTU	144676	145890	+	atu5138	blcB		78.2083	8.08468	0.815181	132.5	26.4119	2.37206	108.292	10.2551	1.20216	74.256	7.61618	1.10269
NC_003064.2	MTU	145903	146727	+	atu5139	blcC		120.333	12.4393	0.789251	222.75	44.4019	1.65607	79.2262	7.50264	6.30308	43.7262	4.48484	1.37982
NC_003064.2	MTU	151793	152431	+	atu5147	attV	[1]	409.667	42.3487	1.42393	253.583	50.548	1.98811	576.083	54.5545	3.27372	362.167	37.1462	1.15439
NC_003064.2	MTU	153100	153696	-	atu5149	attX		250	25.8434	1.08753	296.333	59.0696	1.90186	514.7	48.7415	3.83893	316.333	32.4452	1.9865
NC_003064.2	MTU	155421	155999	+	atu5154	atsA		449.833	46.5009	1.94883	153	30.4983	0.48958	232	21.9702	3.07625	182.25	18.6928	0
NC_003064.2	MTU	156068	156556	+	atu5155	atsB		102.333	10.5786	0.835433	65.5	13.0564	1.15275	102.5	9.70664	1.35912	71	7.28223	4.48094
NC_003064.2	MTU	158046	158444	-	atu5158			18.8333	1.94687	0.732086	19	3.78737	0.930466	116.033	10.9882	3.95631	54	5.53859	0.464732
NC_003064.2	MTU	159490	159906	-	atu5160	rctA		447.333	46.2425	1.24026	332.25	66.2291	1.65711	478.083	45.274	2.59332	323.5	33.1803	1.54672
NC_003064.2	MTU	167885	169111	+	atu5171	avhB10	[5]	50.5	5.22037	0.930305	40.1667	8.00662	2.08009	70.4833	6.6747	2.80376	71.6667	7.3506	2.38053
NC_003064.2	TSS_Lee	171013	171385	+	atu8203			52.5	5.42711	5.5611	18.8333	3.75414	1.36858	90	8.5229	1.19337	64.7	6.63606	0.658602
NC_003064.2	MTU	172195	173598	+	atu5176	basS		42	4.34169	0.575907	55	10.9634	0.878715	58.25	5.51621	0.252778	54.5833	5.59842	34.4485
NC_003064.2	MTU	174994	176994	+	atu5178			158.083	16.3416	0.869424	79.9167	15.9302	0.904667	195.75	18.5373	0.628124	200.867	20.6022	63.3853
NC_003064.2	MTU	185046	185432	+	atu5189			89.1	9.21059	2.2207	61.3333	12.2259	1.81797	80.75	7.64694	3.85459	41.2	4.22574	2.16684
NC_003064.2	MTU	185493	186269	+	atu5190			38.3333	3.96265	0.966783	30.3333	6.0465	0.951701	57.6167	5.45624	4.58387	37.4583	3.84197	0.492513
NC_003064.2	MTU	194066	195136	-	atu5198			133.167	13.7659	2.89349	80.3333	16.0132	1.64019	98.3889	9.31732	0	77	7.89762	12.149
NC_003064.2	MTU	203470	204042	+	atu5205			62.1667	6.42639	0.492709	61	12.1594	3.81709	98.3333	9.31206	0.488951	50	5.12833	0.685998
NC_003064.2	TSS_Wilms	204277	205220	-	atu5206			932.75	96.4217	2.43731	387.833	77.3088	1.24102	864.633	81.8798	4.12731	578.5	59.3348	4.93381
NC_003064.2	MTU	208527	209048	-	atu5211			165	17.0566	0.847406	571	113.82	1.62002	1613.83	152.828	8.55957	1557.58	159.756	4.96474
NC_003064.2	MTU	212406	213401	-	atu5215			46.3667	4.79309	0.559707	53	10.5648	0.96285	74.8333	7.08664	0.457969	50	5.12833	15.778
NC_003064.2	MTU	214292	215437	+	atu5218	proV		61.8958	6.39839	0.512717	57.5	11.4618	1.32625	63.0833	5.97392	2.09116	32.5	3.33341	0.612279
NC_003064.2	MTU	216447	217538	+	atu5220	proX	[1]	109	11.2677	1.72006	47.5	9.46842	2.4319	70.5833	6.68417	2.1058	77.5	7.94891	2.09621
NC_003064.2	TSS_Wilms	225597	227444	+	atu5230		[3]	595.25	61.5331	1.71571	490.333	97.7406	2.91189	403.833	38.2426	1.39688	224.367	23.0125	1.05673
NC_003064.2	MTU	229262	230587	+	atu5233	dsd		183	18.9174	0.636598	192.833	38.4384	1.08149	508	48.1071	1.08644	322.75	33.1034	2.42492
NC_003064.2	MTU	231220	231924	+	atu5235		[1]	28.5	2.94615	2.87513	21.75	4.33554	1.95985	55.9167	5.29525	4.44862	50.1667	5.14542	10.5537
NC_003064.2	MTU	231857	232642	+	atu5236			73.25	7.57212	1.88098	45.5	9.06975	1.46426	97.025	9.18816	0	80.5833	8.26515	3.5482
NC_003064.2	MTU	232628	233461	+	atu5237		[1]	72.4167	7.48597	1.26268	51.5	10.2658	0.93429	73.7917	6.98799	1.46768	55.5833	5.70099	3.07267
NC_003064.2	MTU	233502	234563	+	atu5238			135.167	13.9727	1.75946	56.6667	11.2957	0.91837	102.833	9.73821	2.04531	76.0833	7.80361	0.774477
NC_003064.2	MTU	234536	235699	+	atu5239			418.7	43.2825	2.18478	279.5	55.7141	1.90221	427.75	40.5075	0.618745	307.071	31.4953	0.552657
NC_003064.2	MTU	238650	239858	-	atu5242			123	12.715	1.53733	69.5	13.8538	1.23765	66.75	6.32115	2.65525	36.4167	3.73513	0.476336
NC_003064.2	MTU	239833	240648	-	atu5243			88	9.09688	1.59341	93.5	18.6378	2.40718	79.8095	7.55788	0.90707	58.6429	6.0148	0.514036
NC_003064.2	MTU	240591	241139	-	atu5244			126.125	13.038	2.49135	98.1667	19.5681	2.22812	80.0833	7.58381	1.59282	73.125	7.50018	46.1505
NC_003064.2	MTU	250058	251671	+	atu5253		[1]	171.167	17.6941	2.42555	104.333	20.7973	1.51308	136.917	12.9659	0.403438	118.767	12.1815	0.8422
NC_003064.2	MTU	255634	256767	+	atu5258			57	5.8923	2.11852	19.5	3.88703	0.504917	63.9167	6.05284	0.391161	45.625	4.6796	0.378878
NC_003064.2	MTU	256738	257742	-	atu5259			291	30.0817	1.1138	207.5	41.362	1.19651	330.583	31.3059	5.63584	249.2	25.5596	2.01634
NC_003064.2	MTU	257878	259053	-	atu5260			146.81	15.1762	0.924824	68	13.5548	0.882542	223.667	21.181	1.11216	137	14.0516	43.2316
NC_003064.2	MTU	261367	262302	-	atu5263		[1]	25.9762	2.68525	0.437249	29.0833	5.79733	1.06704	172.867	16.3703	1.37529	82.4167	8.45319	9.28833
NC_003064.2	MTU	263346	264668	-	atu5265		[1]	35.5	3.66976	0.375099	87.8333	17.5083	2.95318	468.803	44.3951	1.62161	279.833	28.7015	1.42426
NC_003064.2	MTU	266417	267103	+	atu5267		[5]	58.5	6.04736	0.716377	99.8333	19.9003	4.96092	180.5	17.0932	0.979107	124.167	12.7353	1.04485
NC_003064.2	TSS_Wilms	269828	270452	-	atu5270			2317.17	239.534	0.537349	13049.9	2601.3	2.78764	8794.03	832.786	2.40839	3868	396.727	1.94515
NC_003064.2	MTU	277390	277944	+	atu5278			34.1429	3.52947	0.55427	382.5	76.2457	4.63258	650.583	61.6095	1.7848	458.5	47.0268	1.06385
NC_003064.2	TSS_Wilms	278026	278678	+	atu5279			172.833	17.8664	0.872825	245.143	48.8656	2.42563	520.167	49.2592	2.38751	329.262	33.7713	1.37618
NC_003064.2	MTU	278685	279317	+	atu5280			104.333	10.7853	0.661772	176.5	35.1826	2.15308	269.667	25.5371	1.39918	151.417	15.5303	0.366137
NC_003064.2	MTU	279457	279741	-	atu5281			34.1667	3.53193	0.341427	49	9.76742	1.68953	622.583	58.958	7.07593	581	59.5912	5.55575
NC_003064.2	MTU	280748	282586	-	atu5284		[8]	44.5	4.60013	0.65468	123.333	24.5847	1.42236	290.06	27.4683	0.814468	176.417	18.0944	2.16194
NC_003064.2	MTU	282559	284142	-	atu5285	glgA	[8]	89	9.20025	0.869886	152.625	30.4235	2.06292	455.083	43.0959	1.81028	297.6	30.5238	0.733675
NC_003064.2	MTU	286341	287018	-	atu5289			592.5	61.2489	0.691581	994.5	198.239	3.09151	1089.67	103.19	2.34302	752.1	77.1403	1.88359
NC_003064.2	MTU	288105	288791	+	atu5291			156	16.1263	0.816021	212.583	42.3753	2.43916	241.083	22.8303	2.39752	128.5	13.1798	0.328335
NC_003064.2	MTU	288730	289146	+	atu5292			93.5	9.66543	0.415265	146.5	29.2026	1.5494	70.5	6.67627	2.80442	40	4.10266	1.68298
NC_003064.2	MTU	290024	290664	-	atu5295			5369.37	555.051	1.06703	8863.61	1766.83	2.31984	18138.2	1717.66	1.10073	13787.2	1414.1	0.922142
NC_003064.2	MTU	290682	291644	+	atu5296			15275.2	1579.05	1.52686	21849.5	4355.37	3.19296	16591	1571.15	1.97795	10233.7	1049.64	1.4342
NC_003064.2	MTU	291691	292668	+	atu5297		[2]	8058.3	833.016	1.09436	12500	2491.7	2.22287	13494.4	1277.91	1.86928	8249.74	846.148	0.90939
NC_003064.2	MTU	295382	296743	-	atu5302		[6]	134.833	13.9382	1.0822	279	55.6145	1.22516	211.667	20.0446	0.647684	173.202	17.7648	2.42914
NC_003064.2	MTU	302686	303249	+	atu5309		[3]	19.1667	1.98133	0.731619	9	1.79402	0.422382	123	11.648	4.89282	88.1667	9.04295	0.897477
NC_003064.2	MTU	304338	306851	+	atu5311		[1]	196.617	20.325	1.6036	53.45	10.6545	0.493472	416.417	39.4342	3.42717	204.45	20.9697	1.13186
NC_003064.2	MTU	309786	310823	+	atu5315	fepG	[1]	105.833	10.9404	0.455155	68.9167	13.7375	0.544733	126.5	11.9794	2.74475	47.2833	4.84969	1.10524
NC_003064.2	MTU	311735	312094	-	atu5317			47.6429	4.92501	0.934557	51	10.1661	3.19133	53	5.01904	0.301184	37	3.79496	0.253819
NC_003064.2	MTU	313931	314344	+	atu5321			57	5.8923	0.894484	41	8.17274	0.839645	80.5	7.62326	3.20221	64.1667	6.58135	0.313928
NC_003064.2	MTU	319731	320834	+	atu5328			45.8333	4.73796	1.07887	59.8333	11.9269	2.48074	50.3667	4.76967	0.36428	54.8429	5.62504	0.618077
NC_003064.2	MTU	321590	322600	+	atu5330			32.75	3.38549	0.561793	80	15.9468	2.41515	69.4167	6.57368	0.460221	55.5333	5.69586	0.480111
NC_003064.2	MTU	323022	324584	+	atu5332			198.333	20.5024	1.90554	243.083	48.455	3.02261	115.924	10.9779	2.30568	128.458	13.1755	7.26017
NC_003064.2	MTU	327676	328083	-	atu5336			142.333	14.7135	0.889485	56.5	11.2624	2.19445	171	16.1935	1.70055	224	22.9749	141.37
NC_003064.2	MTU	328575	329423	-	atu5338			214.667	22.1909	0.605156	151.833	30.2657	0.656499	614.7	58.2114	8.21593	533.667	54.7364	2.46444
NC_003064.2	MTU	331178	332200	-	atu5341			379.771	39.2583	0.731411	358	71.362	1.23313	870.607	82.4456	1.61257	859	88.1047	2.40947
NC_003064.2	MTU	334702	336210	+	atu5344		[2]	132.167	13.6625	0.7588	316.5	63.0895	2.20192	94.0333	8.90486	0.287735	69.1	7.08735	0.393223
NC_003064.2	MTU	337962	339623	+	atu5347		[1]	152.533	15.7679	1.6179	299.667	59.7341	2.96141	67.1667	6.36061	0.572534	67.8333	6.95743	0.241167
NC_003064.2	MTU	341943	343103	+	atu5350			678	70.0873	1.43564	248	49.4351	0.834253	612.45	57.9984	3.48038	511	52.4115	1.3871
NC_003064.2	MTU	343074	343301	+	atu5351			60	6.20242	1.62963	17.3333	3.45514	0.915162	124.867	11.8247	1.29576	102.167	10.4789	3.14533
NC_003064.2	MTU_ext_3	347072	350765	-	atu5354			2652.25	274.173	1.75479	743.333	148.172	0.832125	1694.74	160.49	2.3381	1068.75	109.618	1.13172
NC_003064.2	MTU	350977	351306	+	atu5355			564.333	58.3372	2.45493	134.333	26.7773	0.764176	596.917	56.5274	1.48405	454.583	46.625	0.937568
NC_003064.2	MTU	356335	359154	-	atu5364			60.1667	6.21964	0.76601	40.9455	8.16186	1.33678	87.1333	8.25143	0.308096	57.8788	5.93643	26.0917
NC_003064.2	MTU	361717	362631	-	atu5370	tnp		43.2	4.46574	0.919798	74.8611	14.9224	3.19394	133.5	12.6423	0.575145	115.5	11.8464	0.51698
NC_003064.2	MTU	364855	365151	-	atu5374			14123.8	1460.03	2.64816	1204	239.999	0.34513	6262.58	593.06	8.44473	6023.67	617.827	3.475
NC_003064.2	MTU	365234	366613	+	atu5375			1049.92	108.534	3.33223	1463.75	291.777	9.71729	1212.75	114.846	1.48437	473.25	48.5396	1.38447
NC_003064.2	TSS_Wilms	366667	367084	+	atu5376			29	2.99783	0.293957	33.25	6.62789	1.15235	265.258	25.1196	1.05517	229.25	23.5134	7.3568
NC_003064.2	MTU	368635	369069	+	atu5378			21.1667	2.18807	0.355888	23.6667	4.7176	0.610466	154.917	14.6704	0.45091	91.8333	9.41903	5.79577
NC_003064.2	MTU	369173	369520	-	atu8206			229.5	23.7242	1.29653	191.25	38.1228	4.44155	379.125	35.9027	1.50812	429.667	44.0694	4.84233
NC_003064.2	MTU	380683	381339	-	atu5386			582.75	60.241	0.548696	789.333	157.342	1.96046	888.5	84.14	1.38603	901.7	92.4843	4.74233
NC_003064.2	MTU	381288	381806	-	atu5387			504.5	52.152	2.6488	173.833	34.6511	1.70259	1157.5	109.614	5.21256	1079.5	110.721	2.70354
NC_003064.2	MTU	383295	384362	+	atu5390			73.6667	7.61519	0.526354	46.7	9.30895	0.876678	72.136	6.8312	2.8695	52	5.33346	0.55624
NC_003064.2	MTU	384737	385540	-	atu5391			50.2857	5.19822	0.728418	54	10.7641	1.35162	105.667	10.0065	1.14636	76.8333	7.88053	3.03068
NC_003064.2	MTU	385583	386542	+	atu5392			550.5	56.9072	1.26217	489	97.4748	1.75131	1035.5	98.0607	2.61531	846.643	86.8372	2.17208
NC_003064.2	MTU	386767	387846	-	atu5393		[3]	135.333	13.9899	1.16547	113.5	22.6245	1.50401	217	20.5497	4.31603	166.583	17.0859	0.520464
NC_003064.2	MTU	387950	388945	+	atu5394	dapA	[2]	56.2667	5.81649	1.23525	110.833	22.093	2.07486	59.7	5.65353	7.12443	35	3.58983	0
NC_003064.2	MTU	391141	391599	-	atu5397			144.5	14.9375	0.467367	237.1	47.2623	1.97821	70	6.62892	1.75865	50.1667	5.14542	94.9833
NC_003064.2	MTU	391972	392955	-	atu5398	dapA	[2]	55.3667	5.72345	0.365405	283	56.4118	3.04062	20.7778	1.96763	0.165304	12	1.2308	0.270479
NC_003064.2	MTU	392964	393971	-	atu5399		[8]	39.8333	4.11771	0.349431	260.667	51.96	4.14498	22.1667	2.09916	0.881769	10.8333	1.11114	30.767
NC_003064.2	MTU	393943	394923	-	atu5400		[1]	112.111	11.5893	0.537655	360	71.7606	3.65304	80.7	7.6422	0.713371	47	4.82063	0.438363
NC_003064.2	MTU	395015	395902	-	atu5401		[1]	62.0833	6.41778	0.476538	226.7	45.1893	2.50031	15	1.42048	0.143205	5	0.512833	0.0701242
NC_003064.2	MTU	395866	396813	-	atu5402		[1]	23.7	2.44995	0.304758	222.958	44.4434	2.91527	18.2333	1.72668	0.580244	7.16667	0.73506	0.0837595
NC_003064.2	MTU_ext_3	396906	398340	-	atu5403		[1]	2138.33	221.047	1.6113	25525.5	5088.12	20.6224	2914.08	275.961	7.32123	1301.4	133.48	13.4645
NC_003064.2	MTU	398589	399350	-	atu5404			298.75	30.8829	1.23014	639.75	127.525	4.69436	2010.17	190.361	7.26932	1209.58	124.063	2.6692
NC_003064.2	MTU	415931	416968	+	atu5421	potH	[1]	110.833	11.4572	0.425174	102.333	20.3986	1.50344	66.0095	6.25103	0.656449	53.3333	5.47022	11.2199
NC_003064.2	MTU	418850	420382	+	atu5424			83.6667	8.64892	1.08079	97	19.3355	2.22066	172.15	16.3024	1.36959	85.4833	8.76773	1.05784
NC_003064.2	MTU	420940	421500	+	atu5426			317.667	32.8383	3.03145	127.5	25.4152	1.34845	107	10.1328	0.386942	90.375	9.26945	1.21356
NC_003064.2	MTU	424744	425187	-	atu5431			129	13.3352	0.469165	197.167	39.3022	0.853604	592.95	56.1517	2.67022	429.583	44.0609	1.40476
NC_003064.2	MTU	426045	427109	-	atu5433		[3]	127	13.1284	1.28242	79.8333	15.9136	1.04559	125.917	11.9242	1.00177	108.167	11.0943	2.62561
NC_003064.2	MTU	430762	431208	-	atu5437			53.6667	5.54772	0.743096	127.25	25.3654	2.10777	167.083	15.8226	1.38949	110.417	11.3251	0.512397
NC_003064.2	MTU	431222	432007	+	atu5438	fabG		81.6012	8.43541	1.81019	70	13.9535	3.55156	157.833	14.9466	1.55664	146.476	15.0236	0
NC_003064.2	MTU	436603	437205	-	atu5443		[3]	28.7833	2.97544	0.393406	45	8.97008	1.81887	60.6667	5.74507	0.438775	83.7	8.58482	4.66099
NC_003064.2	MTU	440234	441292	+	atu5447			31.5	3.25627	0.260169	32	6.37872	1.80217	96.5095	9.13935	5.11874	105	10.7695	1.06883
NC_003064.2	MTU	444169	446631	+	atu5453	attG	[1]	1814.91	187.614	0.709132	1711.25	341.112	1.24796	2012.91	190.62	2.8597	1334.61	136.887	16.5157
NC_003064.2	MTU	446567	447685	+	atu5454	attH		2376.92	245.71	0.70431	772.75	154.036	2.90734	8762.92	829.839	12.5615	15510.2	1590.82	15.5706
NC_003064.2	MTU	450282	451502	+	atu5458			61.3333	6.34025	0.585296	105.343	20.9985	2.10006	79.4762	7.52631	0.347416	34.6	3.5488	0.109261
NC_003064.2	MTU	451473	452798	+	atu5459		[1]	36.5	3.77314	2.66641	58	11.5614	3.68048	40.7083	3.85504	1.61934	24.3333	2.49579	0.204763
NC_003064.2	TSS_Wilms	461886	463034	+	atu5469	dinP	[3]	593.833	61.3867	0.571449	638	127.176	1.60286	3941.94	373.297	3.80598	2926.75	300.187	1.93924
NC_003064.2	MTU	462998	463258	+	atu5470			231.643	23.9458	0.865501	260	51.8271	1.96545	1622.23	153.623	3.53592	761.083	78.0617	0.508021
NC_003064.2	MTU	463474	463764	+	atu5471			39	4.03157	0.420469	76.8333	15.3156	2.20021	534.033	50.5724	3.03476	250	25.6416	1.54686
NC_003064.2	MTU	465254	466180	-	atu5473	dat	[6]	34.8333	3.60085	0.638917	93.3333	18.6046	2.80337	25	2.36747	1.32597	21.3333	2.18809	0.195128
NC_003064.2	MTU	466188	467177	-	atu5474			34.5333	3.56983	0.535966	99.5333	19.8405	2.51932	18.4167	1.74404	0.183149	20.75	2.12826	3.27392
NC_003064.2	MTU	467155	467622	-	atu5475			23	2.37759	1.0828	50.5	10.0664	2.53072	28.3333	2.68314	1.12707	17.5	1.79491	2.76114
NC_003064.2	MTU	471118	472335	-	atu5479	argE	[2]	52	5.37543	1.33246	92.25	18.3887	4.07475	47.5556	4.50346	0.420381	25.9444	2.66103	0
NC_003064.2	MTU	474821	475873	+	atu5483			192	19.8477	2.11852	192.167	38.3056	2.0484	289.31	27.3973	2.30169	228.95	23.4826	1.31359
NC_003064.2	MTU	477056	477412	+	atu5485			44	4.54844	2.20192	90	17.9402	3.82535	159.583	15.1124	0	155.167	15.9149	0
NC_003064.2	TSS_Lee	477748	478192	+	atu5487			285.5	29.5132	0.556939	204.643	40.7925	1.24595	371.083	35.1412	3.69033	317.75	32.5905	1.38302
NC_003064.2	MTU	478132	478950	+	atu5488			208.333	21.5362	0.680582	238.833	47.6079	1.42711	483.7	45.8059	1.01269	282.583	28.9836	2.28645
NC_003064.2	TSS_Lee_ext_3	479025	479383	+	atu5489			2454.5	253.73	0.300147	4287.17	854.583	1.17111	16693.4	1580.85	4.90676	17152.3	1759.26	9.91314
NC_003064.2	TSS_Wilms	479404	479983	-	atu5490	ecfR	[3]	25.3974	2.62542	0.155393	125.033	24.9235	1.49028	2283.42	216.237	3.13214	1226.5	125.798	1.17461
NC_003064.2	MTU	480316	482511	-	atu5491	catE	[2]	81.8333	8.45941	0.412774	818.833	163.222	2.6029	868.2	82.2176	1.07926	524.75	53.8218	0.444536
NC_003064.2	MTU	482534	483190	-	atu5492			49.6667	5.13422	0.240777	468.583	93.4051	3.29183	1054.74	99.8829	1.25244	656.25	67.3093	0.752582
NC_003064.2	TSS_Lee	483141	483566	-	atu5493			29	2.99783	0.145241	309.25	61.6444	4.14672	729.542	69.0868	1.4438	575.5	59.0271	0.38646
NC_003064.2	MTU_ext_3	483996	484579	+	atu5494			503.5	52.0486	0.117288	989.75	197.292	1.04481	22429.3	2124.03	7.96623	16721	1715.02	3.7797
NC_003064.2	MTU	486305	486901	-	atu5496			211.5	21.8635	1.35163	87.8333	17.5083	1.56043	154.5	14.631	3.07293	102.5	10.5131	2.15632
NC_003064.2	MTU	492392	493108	-	atu5501		[2]	286	29.5648	1.54172	104.833	20.897	0.918906	218	20.6444	2.89061	213.792	21.9279	0.924163
NC_003064.2	MTU	493169	493978	-	atu5502			55	5.68555	1.07887	44.8333	8.93686	1.98032	124.333	11.7742	4.94586	70.1667	7.19675	0.520982
NC_003064.2	MTU	494034	495545	-	atu5503			136.167	14.076	2.06789	67	13.3554	1.62642	119.333	11.3007	1.58232	70.8333	7.26513	0
NC_003064.2	MTU	496922	498334	+	atu5506			183.7	18.9897	2.00346	102.083	20.3488	3.23893	278.5	26.3737	3.69282	268.617	27.5511	1.68406
NC_003064.2	MTU_ext_5	503379	504956	-	atu5510			936.271	96.7857	1.38465	864.5	172.325	1.39353	4204.75	398.185	2.4688	2748.09	281.862	2.6405
NC_003064.2	MTU	506559	507218	+	atu5514	dnaJ		864.5	89.3665	2.78761	456.5	90.9965	2.46609	763	72.2553	4.66945	702.5	72.053	2.46311
NC_003064.2	TSS_Wilms	507576	509027	-	atu5516			2044.83	211.382	0.806031	1455.36	290.104	1.91837	5865.98	555.502	2.00295	5682.73	582.858	1.9355
NC_003064.2	MTU	509323	509637	-	atu5517			10.5	1.08542	0.235391	12.5	2.49169	0.531299	145	13.7313	2.30718	67	6.87196	0.98337
NC_003064.2	MTU_ext_5	522876	524134	+	atu5529	amiC	[1]	739.167	76.4103	1.0129	1673.67	333.62	1.14534	1233.17	116.78	1.12553	1154.58	118.422	2.63061
NC_003064.2	MTU	524093	524755	+	atu5530	amiR		159.5	16.4881	0.603129	93.6111	18.66	0.820538	126	11.9321	5.01216	108.333	11.1114	0
NC_003064.2	MTU_ext_5	524908	526253	+	atu5531		[1]	2405.83	248.7	4.77005	2544.83	507.275	2.10658	393.583	37.2719	3.47919	256.833	26.3425	1.11022
NC_003064.2	MTU	529872	531665	+	atu5536			42.2083	4.36323	0.655084	110.5	22.0265	3.69689	41.9762	3.9751	0.238539	25.4361	2.60889	0.240798
NC_003064.2	MTU	534171	535100	-	atu5539			37	3.82482	0.900978	38.75	7.72423	1.38559	82.1667	7.78109	1.45267	62.8667	6.44802	2.83402
NC_003064.2	MTU	537261	537692	-	atu5542			25.9167	2.6791	0.51313	64.75	12.9069	1.27577	86.3333	8.17567	3.43426	47.3095	4.85237	0
NC_003064.2	MTU	539606	540613	-	atu5546			123.167	12.7322	2.14581	88.8333	17.7076	1.86154	104.444	9.89078	0.395686	62.0833	6.36767	0
NC_003064.2	MTU	540617	541642	+	atu5547			53.5	5.53049	0.780506	154.167	30.7308	2.43429	117	11.0798	0.872653	50.4167	5.17106	0.267385
NC_003064.2	MTU	542255	542836	+	atu5549			21.9167	2.2656	1.45096	26.1667	5.21593	1.75087	164.083	15.5385	2.79732	94.3269	9.67479	0.703127
NC_003065.3	MTU	367	1536	-	atu6000	torf6		491.167	50.7737	0.471581	336.5	67.0762	0.431274	1189	112.597	2.30718	718	73.6428	3.48571
NC_003065.3	TSS_Wilms	2350	3092	+	atu6001			1301.83	134.575	0.679617	709.5	141.428	0.860687	2655.5	251.473	5.86851	2758.2	282.899	2.89401
NC_003065.3	MTU	3508	5133	-	atu6002			344.292	35.5907	1.40402	142.333	28.372	0.703662	543.5	51.4689	3.08856	602.667	61.8134	5.07138
NC_003065.3	MTU	6105	6890	+	atu6003	rolB		48.5	5.01362	0.634247	59	11.7608	0.904148	144.75	13.7077	2.87901	172.5	17.6927	0
NC_003065.3	MTU	8718	9716	+	atu6005			68.625	7.09401	0.371349	112.643	22.4537	1.10808	307.2	29.0915	3.33276	270.1	27.7032	0.906729
NC_003065.3	MTU	10329	11417	-	atu6007	mas1		524.333	54.2022	1.01467	301.31	60.0616	1.26556	1242.83	117.695	2.00427	1137.67	116.687	0.858854
NC_003065.3	MTU	13427	14146	+	atu6009			120.5	12.4565	1.03144	37.75	7.5249	2.23789	146.833	13.905	5.84089	208	21.3338	2.98347
NC_003065.3	MTU	23096	23257	-	atu8054			98.1667	10.1478	1.20561	46.6667	9.3023	1.87726	391.5	37.0746	4.44957	424.833	43.5737	1.16237
NC_003065.3	MTU	23211	24506	-	atu6015	nos	[2]	356.833	36.8871	0.774943	233.667	46.578	1.38765	1445.17	136.856	2.86244	1458.42	149.585	1.68116
NC_003065.3	MTU	28253	29725	-	atu6019	noxA		74.25	7.67549	1.83976	41.625	8.29732	0.862243	55.5	5.25579	0.188695	92.2083	9.45749	4.15674
NC_003065.3	MTU	38345	39250	-	atu6027#	nocT	[1]	60.3667	6.24032	0.787001	59.1667	11.794	1.11071	68.3333	6.47109	2.41621	174.2	17.8671	2.26682
NC_003065.3	MTU	40328	41230	+	atu6029	nocR		81.9167	8.46802	1.47382	26	5.18271	0.568644	64.9	6.14596	0.860553	80.0833	8.21387	2.02168
NC_003065.3	MTU	41550	42920	-	atu6031	trbI	[5]	54.4167	5.62525	1.82988	33.3333	6.6445	1.03335	75.4167	7.14188	0.495186	87.619	8.98678	55.298
NC_003065.3	MTU	53544	54710	+	atu6044	repB		1696.54	175.378	0.830957	1388.75	276.827	1.35411	2204.48	208.762	3.15061	5100.58	523.149	3.4349
NC_003065.3	MTU_ext_5	54790	56244	+	atu6045	repC		656	67.8131	1.2686	597.583	119.119	1.54751	1251.6	118.526	4.20741	2719.83	278.964	2.64489
NC_003065.3	MTU	56213	57379	-	atu6046			48.1333	4.97572	0.51631	65.575	13.0714	1.06427	69.8333	6.61314	2.7779	103.333	10.5985	1.7162
NC_003065.3	MTU	57423	58586	+	atu6047			2109.42	218.058	4.77439	468.833	93.4549	2.64786	960.233	90.9331	1.62541	913.667	93.7116	2.3536
NC_003065.3	MTU	58727	61291	-	atu6048			726	75.0492	0.932147	703.5	140.232	1.5629	1267.67	120.047	2.34542	1216.92	124.816	2.09271
NC_003065.3	TSS_Lee	62795	63637	+	atu6050			377.25	38.9977	1.10388	840.333	167.508	2.90341	1521.92	144.124	1.75479	1816.57	186.319	1.49768
NC_003065.3	MTU_ext_5	66411	67399	-	atu6055	gcvA	[3]	415.367	42.9379	1.23244	191.591	38.1908	1.33898	309.833	29.3409	6.16244	317.5	32.5649	2.94676
NC_003065.3	MTU	73892	74716	+	atu6062	kduD		26.5	2.7394	0.753566	24.5	4.88371	2.12274	43	4.07205	0	74	7.58992	2.09117
NC_003065.3	MTU	76596	77492	-	atu6064	dha	[2]	500.167	51.704	3.77086	307.833	61.362	5.03723	450.667	42.6776	5.12203	600.917	61.634	9.10198
NC_003065.3	MTU	107917	109032	-	atu6090			84.5833	8.74368	1.48398	84.5833	16.8604	2.26835	99.8333	9.45411	1.32376	83.9981	8.6154	1.32532
NC_003065.3	MTU	110014	111486	+	atu6092		[3]	48.7	5.03429	0.589553	60.5	12.0598	4.54296	375.311	35.5416	3.73238	444.004	45.54	11.2992
NC_003065.3	MTU	114927	116099	+	atu6094			78.1667	8.08037	1.5123	32	6.37872	1.20144	115.5	10.9377	2.50608	85.4167	8.76089	3.59387
NC_003065.3	TSS_Lee	134856	135163	-	atu6114			440.083	45.493	0.774355	482.25	96.1293	1.62874	1754.83	166.181	3.32408	1391.5	142.721	0.85097
NC_003065.3	MTU	135199	136659	-	atu6115	apeA		260.5	26.9288	0.855617	219	43.6544	1.45816	236.726	22.4177	1.02356	246.167	25.2485	38.8401
NC_003065.3	MTU	136668	137573	-	atu6116	ycf		301.867	31.205	1.23077	110.833	22.093	1.34234	227.783	21.5708	1.51017	335.667	34.4282	105.923
NC_003065.3	MTU	139452	139784	-	atu6120	hupT	[3]	258.167	26.6876	0.925432	192	38.2723	1.73008	151	14.2995	1.50166	533	54.668	2.54838
NC_003065.3	MTU	143953	147309	+	atu6127	traA		136.31	14.0908	1.68697	79.5333	15.8538	2.67468	165.498	15.6725	3.59093	209.542	21.492	2.36153
NC_003065.3	MTU	156916	157266	-	atu6137			29.2667	3.0254	0.918546	202	40.2657	6.05384	53.0833	5.02693	2.1116	68.8333	7.06	3.103
NC_003065.3	MTU	157430	158260	+	atu6138	accR		56.3333	5.82338	0.811857	120.667	24.0531	1.56222	77.6667	7.35495	3.08951	104.5	10.7182	1.6488
NC_003065.3	MTU	158264	159883	+	atu6139	accA	[1]	396.5	40.9876	1.75468	401.417	80.0164	2.43959	271.333	25.695	1.54191	486.083	49.8559	0
NC_003065.3	MTU	163636	164490	+	atu6144	accF	[2]	53	5.4788	1.03964	63.5	12.6578	2.34503	38	3.59856	1.81392	52.3333	5.36765	1.5013
NC_003065.3	MTU	165247	165759	+	atu6146			82.8333	8.56278	2.12708	76.5	15.2491	1.53868	52.0833	4.93224	1.03591	50	5.12833	0
NC_003065.3	MTU	167511	167900	+	atu6149			88.5	9.14856	0.162047	30.1667	6.01327	0.785626	405.083	38.361	1.44303	6361.33	652.46	2.61832
NC_003065.3	MTU	169185	170414	+	atu6151	virH2	[2]	243.667	25.1887	0.14572	325.667	64.9168	2.88075	1401.17	132.689	0.963753	23121.8	2371.53	1.44257
NC_003065.3	TSS_Wilms	176449	176843	+	atu8063			142.25	14.7049	0.232351	372.667	74.2855	0.257914	393.667	37.2798	0.295466	288.75	29.6161	2.80362
NC_003065.3	TSS_Wilms	183812	184634	+	atu6167	virB1	[5]	68.5	7.08109	0.0135157	25	4.98338	0.206292	180.922	17.1331	0.261706	53298.2	5466.61	2.96679
NC_003065.3	MTU	187657	188373	+	atu6171	virB5	[5]	45.25	4.67766	0.0127983	15.5	3.08969	0.122947	135.829	12.8629	0.623441	12821.1	1315.02	4.10118
NC_003065.3	MTU	188420	189361	+	atu6172	virB6	[5]	15	1.5506	0.0557504	11	2.19269	0.576274	36.25	3.43284	0.720995	2446.15	250.893	2.935
NC_003065.3	MTU	189343	189564	+	atu6173	virB7	[5]	2.5	0.258434	0.0543209	2.5	0.498338	0.375451	13.75	1.30211	0.546962	519.833	53.3175	4.6868
NC_003065.3	MTU	189497	190264	+	atu6174	virB8	[5]	18.3667	1.89863	0.130571	7.25	1.44518	0.604893	22.5833	2.13862	0.224586	1217.5	124.875	2.18913
NC_003065.3	MTU	191085	192272	+	atu6176	virB10	[5]	295.583	30.5555	0.245423	254	50.6311	0.829859	821.217	77.7683	1.9216	5192.24	532.55	2.15729
NC_003065.3	MTU	192259	193347	+	atu6177	virB11	[5]	258	26.6704	0.554338	130	25.9136	1.12635	452	42.8039	1.49834	2756.69	282.745	2.62413
NC_003065.3	MTU	194429	195091	-	atu6179	virC2		20.8333	2.15362	0.280227	18.3333	3.65448	0.688327	89.9762	8.52065	2.86333	886.25	90.8996	0.864941
NC_003065.3	TSS_Lee	195020	195825	-	atu6180	virC1		23	2.37759	0.120451	30	5.98005	0.633574	119.117	11.2802	0.728976	1443.25	148.029	2.07485
NC_003065.3	TSS_Lee	195961	196509	+	atu6181	virD1	[2]	70.5	7.28784	0.121156	102.5	20.4318	1.99054	189.417	17.9376	0.941852	3585.93	367.797	2.75322
NC_003065.3	MTU	197827	199902	+	atu6183	virD3		742.028	76.7061	0.238846	348.458	69.46	0.830368	531.567	50.3388	1.14298	14627.4	1500.28	2.61247
NC_003065.3	MTU	202040	204616	+	atu6185	virD5		493.833	51.0493	0.668238	322.167	64.2191	1.10464	1216.53	115.204	1.2791	2786.08	285.759	2.60111
NC_003065.3	MTU_ext_5	205962	206262	+	atu6189	virE1		139.167	14.3862	0.16166	63.8333	12.7242	1.89208	543.75	51.4925	1.02188	18992.5	1948	4.5352
NC_003065.3	MTU	206222	207946	+	atu6190	virE2		297.533	30.7571	0.0741128	148.6	29.6212	0.743894	1130.02	107.011	0.911168	37103.8	3805.61	2.52292
NC_003065.3	MTU	207959	210067	+	atu6191	virE3		2178.2	225.168	0.107372	910.25	181.445	1.06521	5158.38	488.493	2.59741	134259	13770.5	6.67593
