# Supplementary material for: Profound Impact of Hfq on Nutrient Acquisition, Metabolism and Motility in the Plant Pathogen Agrobacterium tumefaciens
Source: PLoS One. 2014 Oct 17;9(10):e110427. doi: 10.1371/journal.pone.0110427 (PMC4201532; doi:10.1371/journal.pone.0110427)
Supplement: Table S6 — ncRNAs enriched by Hfq3xFlag. (XLSX) [file pone.0110427.s011.xlsx]

## Sheet: Tab. S6
Tab. S6: ncRNAs enriched by Hfq3xFlag
[1] Wilms et al., 2012 (31)			NC_003062.2		circular chromosome		FC	Fold Change of hfq3xFlag/hfqWT tnoar (total number of aligned reads)						Exp	exponential
[2] Lee et al., 2013 (36)			NC_003063.2		linear chromosome		RPM	Reads per million (RRC per gene divided by total number of aligned reads x 106)						Stat	stationary
[3] this study			NC_003064.2		At-plasmid		RRC	Raw read countings						-Vir	non-induced
			NC_003065.3		Ti-plasmid									+Vir	virulence-induced			FC>2, RPM>50
small regulatory RNAs (208)
									Exp			Stat			-Vir			+Vir
Replicon	Start	End	Length	Strand	Name	Feature	Type	Location	RRC	RPM	FC	RRC	RPM	FC	RRC	RPM	FC	RRC	RPM	FC
NC_003062.2	70047	70266	219	-	C1_70266R	[2]	asRNA	antisense to atu0066	13.75	1.42139	0.45515	71.4167	14.2358	2.87287	130.583	12.3661	1.48414	133.667	13.7097	1.38294
NC_003062.2	72248	72361	113	-	C1_72361R	[2]	asRNA	antisense to atu0070 (nrdE)	104	10.7509	6.12016	10.6667	2.12624	6.86539	77.125	7.30365	0	81	8.30789	1.38164
NC_003062.2	109476	109593	117	+	C1	[1]	asRNA	antisense to atu0105	14225.3	1470.52	1.07698	5863.43	1168.79	1.71545	39885.9	3777.15	3.58401	34910.4	3580.64	2.55022
NC_003062.2	109596	109822	226	+	C1_109596F	[2]	asRNA	antisense to Thermosensor	785.167	81.1655	0.741756	243.583	48.5547	0.798141	1101.08	104.271	1.96854	949.792	97.4169	2.83419
NC_003062.2	112522	112645	123	+	sRNA_Cc5	[1]	trans sRNA	Intergenic	1571.27	162.427	2.38458	110.728	22.0719	0.107873	924.528	87.5518	3.55905	849.144	87.0938	2.45455
NC_003062.2	112536	112675	139	-	C2	[1]	trans sRNA	Intergenic	285.694	29.5333	0.540883	1367.81	272.652	2.02915	1460.91	138.346	0.421112	690.6	70.8325	0.611291
NC_003062.2	166547	166624	77	+	sRNA_Cc6	[1]	trans sRNA	Intergenic	16.8333	1.74012	0.362047	22.4167	4.46843	0.753704	206	19.508	4.09724	134.25	13.7696	0.917627
NC_003062.2	196795	196884	89	+	sRNA_Cc8	[1]	trans sRNA	Intergenic	3949.75	408.3	2.19421	781	155.681	0.605494	7279.03	689.317	12.3214	4487.17	460.233	3.85822
NC_003062.2	213572	213722	150	+	AhaR_C_1	[3]	trans sRNA	Intergenic	608.667	62.9201	0.552147	943.167	188.006	0.891473	1416.83	134.173	5.28378	482.792	49.5183	2.64955
NC_003062.2	250870	250952	82	-	sRNA_Cc10	[1]	trans sRNA	Intergenic	533.583	55.1584	0.937706	197.917	39.4517	0.533737	1480.42	140.194	2.19464	706.25	72.4376	1.08891
NC_003062.2	269927	270028	101	-	AhaR_C_2	[3]	asRNA	antisense to atu0273	308.5	31.8908	7.7805	152	30.2989	7.44373	288.25	27.297	11.4663	217	22.2569	6.52155
NC_003062.2	298560	298719	159	-	C1_298719R	[2]	asRNA	antisense to atu0306 (ugpA)	47.5	4.91025	3.87036	14.5	2.89036	2.22711	98.881	9.36392	6.74295	101.417	10.402	4.57185
NC_003062.2	317175	317330	155	+	C3	[1]	trans sRNA	Intergenic	1005.75	103.968	0.890108	742.333	147.973	1.18014	1871	177.182	1.88422	1239.67	127.148	3.50841
NC_003062.2	330914	331007	93	+	AhaR_C_3	[3]	trans sRNA	Intergenic	1049.5	108.491	3.49314	87.5	17.4418	0.895963	658.833	62.3908	3.61486	496.667	50.9414	1.05897
NC_003062.2	410585	410748	163	+	C1_410585F	[2]	trans sRNA	Intergenic	50	5.16868	3.20987	20.5	4.08637	3.84837	68.3333	6.47109	1.81216	57.5333	5.901	18.1552
NC_003062.2	423096	423383	287	-	C1_423383R	[2]	asRNA	antisense to atu0426	5300.1	547.89	1.37697	3854.13	768.264	1.31185	1649.57	156.212	6.84711	828.5	84.9764	5.40912
NC_003062.2	423633	423719	86	-	sRNA_Cc83	[1]	asRNA	antisense to atu0426	603.633	62.3997	1.43087	104.883	20.9069	0.888907	1251.71	118.536	3.38721	1084.3	111.213	2.35486
NC_003062.2	426274	426364	90	+	sRNA_Cc15	[1]	trans sRNA	Intergenic	1039.74	107.481	0.347552	1538.38	306.652	0.489087	3702.67	350.639	6.59501	1462.25	149.978	17.196
NC_003062.2	433891	434037	146	+	C1_433891F	[2]	asRNA	antisense to atu0438 (intD)	272.417	28.1607	0.819771	199.417	39.7507	1.23301	433.542	41.0559	2.65321	207.5	21.2826	8.73047
NC_003062.2	438129	438256	127	+	sRNA_Cc16	[1]	trans sRNA	Intergenic	123.667	12.7839	0.25313	32.0833	6.39533	0.598959	994.25	94.1544	18.254	867.333	88.9594	1.88755
NC_003062.2	439446	439511	65	+	C1_439446F	[2]	trans sRNA	Intergenic	108.111	11.1758	1.63596	215.667	42.9899	9.68439	304.667	28.8516	1.42581	144.667	14.838	1.39038
NC_003062.2	513886	514193	307	+	sRNA_Cc17	[1]	trans sRNA	Intergenic	2349.5	242.876	1.71651	901.667	179.734	0.640283	2892.92	273.956	3.77303	2205.47	226.208	2.95523
NC_003062.2	532642	533033	391	+	C1_532642F	[2]	asRNA	antisense to atu0542 (fla)	65	6.71928	1.16205	67.6667	13.4883	2.10737	161.917	15.3333	3.51321	86.1667	8.83782	0.788135
NC_003062.2	541674	542312	638	+	C1_541674F	[2]	asRNA	antisense to atu0555 (flaB) and atu0556	75	7.75302	0.514828	73	14.5515	0.950564	170.25	16.1225	4.51492	137.25	14.0773	3.24829
NC_003062.2	600462	600578	116	-	AhaR_C_4	[3]	asRNA	antisense to atu0612	700.417	72.4046	1.45475	218.25	43.5049	1.31811	466.75	44.2007	5.30482	273.5	28.052	172.611
NC_003062.2	600629	600726	97	+	sRNA_Cc20	[1]	trans sRNA	Intergenic	4166	430.654	1.11362	7275.83	1450.33	1.04277	10298.4	975.245	13.5053	6783.75	695.786	38.3404
NC_003062.2	649722	649802	80	+	AhaR_C_5	[3]	trans sRNA	Intergenic	11722.2	1211.77	0.489964	1717.67	342.391	1.65006	288436	27314.6	27.1781	84492.5	8666.11	25.0901
NC_003062.2	661658	661832	174	+	sRNA_Cc23	[1]	trans sRNA	Intergenic	108.277	11.193	0.553115	687.755	137.094	2.33138	307.453	29.1154	0.310395	205.528	21.0803	0.623038
NC_003062.2	683819	683873	54	+	sRNA_Cc25	[1]	trans sRNA	Intergenic	358.5	37.0594	1.76522	65.3333	13.0232	0.721455	395.75	37.4771	2.48567	301.292	30.9024	1.24281
NC_003062.2	711136	711354	218	-	C1_711354R	[2]	asRNA	antisense to atu0710 (corA)	16	1.65398	0.664632	23.25	4.63454	1.00507	115.217	10.9109	1.83328	83.0625	8.51943	4.36852
NC_003062.2	720402	720621	219	-	sRNA_Cc27	[1]	trans sRNA	Intergenic	853.5	88.2294	0.434548	1857.67	370.3	0.95163	24757	2344.46	5.33532	9111.42	934.527	4.788
NC_003062.2	792114	792215	101	+	C1_792114F	[2]	asRNA	antisense to atu0795	10813.2	1117.79	3.16549	7169.54	1429.14	1.3002	2892.58	273.925	3.42623	1569.96	161.025	13.1381
NC_003062.2	804841	804934	93	+	AhaR_C_6	[3]	trans sRNA	Intergenic	1010.17	104.425	0.84721	952.667	189.9	2.96693	2039.33	193.123	40.5614	1585.67	162.636	32.282
NC_003062.2	805001	805137	136	+	C1_805001F	[2]	trans sRNA	Intergenic	1003.17	103.701	0.562787	789.5	157.375	1.06572	2947	279.078	4.59721	1474.83	151.269	2.16464
NC_003062.2	807101	807194	93	-	AhaR_C_7	[3]	trans sRNA	Intergenic	51.1667	5.28928	2.25828	78.6667	15.681	7.38387	35	3.31446	0	21.1667	2.17099	0
NC_003062.2	813854	814009	155	+	sRNA_Cc29	[1]	trans sRNA	Intergenic	57.8333	5.97844	0.0433012	57.75	11.5116	0.509839	3881.83	367.605	2.02291	3835.92	393.437	1.10527
NC_003062.2	834598	834982	384	-	C1_834982R	[2]	asRNA	antisense to atu0835 (gst)	14.25	1.47307	1.18388	20.8333	4.15281	2.16606	50.0714	4.74171	3.98359	30.75	3.15392	19.4069
NC_003062.2	868070	868178	108	-	AhaR_C_8	[3]	asRNA	antisense to atu0872	397.917	41.1341	1.06708	88	17.5415	1.05915	1571.67	148.835	31.2597	911.167	93.4552	115.011
NC_003062.2	880444	880572	128	-	sRNA_Cc30	[1]	trans sRNA	Intergenic	104.583	10.8112	0.362807	35.1667	7.00995	0.363673	419.917	39.7657	1.90902	395.458	40.5608	8.9136
NC_003062.2	907800	907861	61	-	C1_907861R	[2]	trans sRNA	Intergenic	9445	976.364	3.4407	816.167	162.691	1.99449	3251.58	307.921	11.2474	2849.08	292.221	29.0017
NC_003062.2	989398	989492	94	+	AhaR_C_9	[3]	trans sRNA	Intergenic	199	20.5713	1.54427	73.5	14.6511	0.615516	169	16.0041	6.72266	155	15.8978	1.5778
NC_003062.2	998034	998103	69	-	C4	[1]	trans sRNA	Intergenic	9205.78	951.634	0.570201	4419.17	880.896	0.967093	26290.5	2489.68	7.21249	19396.4	1989.42	34.0986
NC_003062.2	1003832	1003889	57	-	sRNA_Cc86	[1]	asRNA	antisense to atu1007	212.111	21.9267	0.414348	117.25	23.372	1.13199	521.833	49.4171	5.66128	601.222	61.6653	6.77575
NC_003062.2	1007420	1007474	54	-	sRNA_Cc34	[1]	trans sRNA	Intergenic	512	52.9273	0.62329	153.667	30.6312	0.747121	279	26.421	1.84973	312.75	32.0777	6.80628
NC_003062.2	1018528	1018591	63	+	AhaR_C_10	[3]	trans sRNA	Intergenic	1564.42	161.72	0.497341	835.25	166.495	0.729339	1258.78	119.205	2.04379	954.808	97.9314	43.0426
NC_003062.2	1021928	1022006	78	+	sRNA_Cc35	[1]	trans sRNA	Intergenic	637.5	65.9007	0.583771	181.833	36.2458	0.331853	5720.88	541.761	11.3785	3763.96	386.056	21.0843
NC_003062.2	1079834	1079922	88	+	AhaR_C_11	[3]	trans sRNA	Intergenic	67.8845	7.01747	1.09822	18.3249	3.65279	0.329729	99.4514	9.41794	2.35686	64.4006	6.60535	0.426895
NC_003062.2	1122363	1122562	199	+	sRNA_Cc90	[1]	asRNA	antisense to atu1133_(rnd)	16.9	1.74701	1.23458	15.8333	3.15614	1.59707	75	7.10242	0.688483	72.6667	7.45317	34.3959
NC_003062.2	1163797	1163863	66	+	AhaR_C_12	[3]	trans sRNA	Intergenic	39.4167	4.07464	0.673426	34.5	6.87706	0.147754	207.333	19.6342	2.15153	89.9333	9.22415	0.945976
NC_003062.2	1173058	1173317	259	-	C1_1173317R	[2]	asRNA	antisense to atu1179 (fabH)	16.5	1.70566	0.613254	26	5.18271	1.39453	91.125	8.62944	2.41658	60	6.15399	1.26224
NC_003062.2	1174121	1174183	62	-	AhaR_C_13	[3]	asRNA	antisense to atu1180	226.433	23.4072	0.855085	345.167	68.8038	4.81958	1044.17	98.8815	14.6597	1102.29	113.058	347.838
NC_003062.2	1216295	1216664	369	-	sRNA_Cc91	[1]	asRNA	antisense to atu1223	680	70.294	1.36743	2076.78	413.975	4.10024	2191.58	207.541	9.68656	1347.2	138.178	5.22691
NC_003062.2	1216978	1217218	240	+	sRNA_Cc92	[1]	asRNA	antisense to atu1224 (tRNA-Asn)	2.33333	0.241205	0.10688	5.66667	1.12957	3.48146	163.083	15.4438	5.18984	90.5	9.28227	1.46452
NC_003062.2	1220744	1221112	368	-	C1_1221112R	[2]	asRNA	antisense to atu1230	186.75	19.305	1.45053	65.3333	13.0232	2.75097	142.583	13.5025	0.972313	118.917	12.1969	0.862649
NC_003062.2	1246984	1247185	201	+	sRNA_Cc40	[1]	trans sRNA	Intergenic	1376.79	142.324	1.62506	1376.17	274.318	2.07991	3418.5	323.728	2.51823	1960	201.03	2.0081
NC_003062.2	1248614	1248766	152	+	sRNA_Cc93	[1]	asRNA	antisense to atu1260	838.25	86.6529	0.614235	541.861	108.012	0.777157	852.028	80.6861	2.72353	351.833	36.0863	1.41733
NC_003062.2	1254429	1254774	345	-	C1_1254774R	[2]	asRNA	antisense to atu1264	185.667	19.193	0.872629	329.583	65.6975	2.23631	453.583	42.9539	36.0862	324.667	33.2999	1.67953
NC_003062.2	1255913	1256004	91	-	AhaR_C_14	[3]	trans sRNA	Intergenic	305.533	31.5841	0.998884	132.5	26.4119	2.05851	420.333	39.8051	16.7205	322.5	33.0777	15.6566
NC_003062.2	1275296	1275442	146	-	C5	[1]	asRNA	antisense to atu1287	219824	22724	0.438623	228781	45604	0.944045	475557	45034.7	7.81191	433771	44490.4	15.7937
NC_003062.2	1296922	1297071	149	+	AhaR_C_15	[3]	trans sRNA	Intergenic	3843.33	397.299	2.30005	6327.25	1261.24	8.55035	5997.33	567.941	9.73748	4285.75	439.575	6.54919
NC_003062.2	1345652	1345809	157	-	C7	[1]	trans sRNA	Intergenic	235085	24301.5	1.84602	75311.7	15012.3	2.0027	209507	19840.1	19.7223	160036	16414.3	26.1866
NC_003062.2	1357718	1357826	108	-	C1_1357826R	[2]	trans sRNA	Intergenic	33.1667	3.42856	0.388199	17.5	3.48836	1.28551	290.083	27.4706	4.61569	237.667	24.3767	8.3331
NC_003062.2	1449058	1449327	269	+	C1_1449058F	[2]	asRNA	antisense to atu1453	35.2604	3.645	0.652399	34.0312	6.78362	0.858161	153.838	14.5683	3.05977	91.75	9.41048	0.629403
NC_003062.2	1462230	1462469	239	-	C1_1462469R	[2]	asRNA	antisense to Glycine riboswitch (atu1464 and gcvT)	106.903	11.0509	0.9627	71.5833	14.2691	0.780902	743.336	70.3931	2.23164	718.16	73.6592	1.82318
NC_003062.2	1464502	1464628	126	-	sRNA_Cc44	[1]	trans sRNA	Intergenic	635.964	65.7419	0.0339705	303.688	60.5357	0.220544	23232.6	2200.1	5.19335	22037.8	2260.34	20.6993
NC_003062.2	1492371	1492453	82	-	AhaR_C_16	[3]	trans sRNA	Intergenic	199.833	20.6575	0.477795	32.7333	6.5249	0.17522	586.639	55.5541	4.82812	326.667	33.5051	26.319
NC_003062.2	1492375	1492458	83	+	AhaR_C_17	[3]	trans sRNA	Intergenic	3047.75	315.057	0.413159	1291	257.342	0.429236	9360.17	886.398	2.05258	3621.26	371.42	10.3211
NC_003062.2	1528425	1528502	77	+	C1_1528425F	[2]	trans sRNA	Intergenic	15	1.5506	1.24619	7	1.39535	3.94224	75.5	7.14977	3.00332	62.5	6.41041	1.23265
NC_003062.2	1534018	1534073	55	-	C1_1534073R	[2]	trans sRNA	Intergenic	59.25	6.12489	0.323094	76.8333	15.3156	0.593427	124.583	11.7979	4.95581	93.1667	9.55578	0
NC_003062.2	1536562	1536625	63	+	AhaR_C_18	[3]	asRNA	antisense to atu1546	39.3333	4.06603	0.680231	54.3333	10.8305	0.492213	61.3333	5.8082	7.31934	58.5	6.00014	1.10761
NC_003062.2	1570050	1570143	93	-	AhaR_C_19	[3]	asRNA	antisense to atu1587	932.583	96.4045	1.61215	940	187.375	2.82905	1702.79	161.253	3.1751	2112.24	216.645	1.63969
NC_003062.2	1623105	1623200	95	-	AhaR_C_20	[3]	asRNA	antisense to atu1634	48.6667	5.03085	1.39326	126.667	25.2491	3.2798	73.3333	6.94459	5.83426	46.95	4.8155	1.411
NC_003062.2	1623489	1623602	113	-	AhaR_C_21	[3]	asRNA	antisense to atu1634, atu1635	311.5	32.2009	0.561632	233.333	46.5115	2.40014	1297.33	122.856	11.4682	1117.92	114.661	7.81038
NC_003062.2	1634242	1634669	427	+	AhaR_C_22	[3]	asRNA	antisense to atu1650	640.042	66.1634	2.22103	176	35.083	1.90614	1586.21	150.212	5.48677	1478.81	151.676	14.5829
NC_003062.2	1705208	1705458	250	+	C1_1705208F	[2]	trans sRNA	Intergenic	152.5	15.7645	0.267058	287.125	57.2341	1.12684	266.875	25.2728	1.327	264	27.0776	2.45022
NC_003062.2	1713218	1713386	168	+	sRNA_Cc102	[1]	asRNA	antisense to atu1727	33.5	3.46302	0.541758	11.3333	2.25913	0.46989	407.25	38.5661	2.9015	202.25	20.7441	2.01543
NC_003062.2	1721384	1721621	237	-	AhaR_C_23	[3]	asRNA	antisense to atu734	720.75	74.5065	1.55175	110	21.9269	2.31587	2173.33	205.812	13.3005	2272.83	233.117	4.92084
NC_003062.2	1780283	1780441	158	+	C1_1780283F	[2]	asRNA	antisense to atu1793 (pcs)	32	3.30796	2.15214	18.25	3.63786	8.22238	58.2	5.51148	4.63028	62.5	6.41041	3.5859
NC_003062.2	1795034	1795214	180	-	AhaR_C_24	[3]	asRNA	antisense to atu1815	113.375	11.72	1.19496	109.036	21.7346	2.6038	383.083	36.2776	2.65021	249.333	25.5733	1.99188
NC_003062.2	1818208	1818347	139	-	sRNA_Cc52	[1]	trans sRNA	Intergenic	212.083	21.9238	1.88387	147.25	29.3521	2.57974	495.625	46.9352	1.19488	342.417	35.1205	5.14537
NC_003062.2	1818996	1819127	131	-	AhaR_C_25	[3]	asRNA	antisense to atu1836	412	42.5899	0.984578	323.833	64.5513	1.85153	723.667	68.5305	4.42873	623.167	63.9161	4.32189
NC_003062.2	1902803	1902940	137	+	C1_1902803F	[2]	asRNA	antisense to atu1924 (rpsK)	14.3333	1.48169	0.948918	52.5	10.4651	4.22382	131.833	12.4845	5.2442	96.8333	9.93186	0
NC_003062.2	1938868	1938972	104	-	AhaR_C_26	[3]	asRNA	antisense to atu8023	446.333	46.1391	0.284701	246.083	49.053	1.27194	4656.17	440.934	21.7903	13190.6	1352.91	24.7689
NC_003062.2	1977194	1977300	106	-	AhaR_C_27	[3]	trans sRNA	Intergenic	121.236	12.5326	0.727244	504.673	100.599	2.2694	553.994	52.4626	0.553754	326.715	33.5101	1.12804
NC_003062.2	2032767	2033041	274	+	sRNA_Cc107	[1]	asRNA	antisense to atu2071	2814.22	290.916	1.4185	432.333	86.1792	1.71631	1108.23	104.949	2.54333	1289.97	132.308	0.707933
NC_003062.2	2087200	2087310	110	+	C9	[1]	trans sRNA	Intergenic	51	5.27205	0.363785	67.1667	13.3887	2.2251	422.667	40.0261	1.38191	352.083	36.112	6.94394
NC_003062.2	2136827	2136912	85	-	sRNA_Cc55	[1]	trans sRNA	Intergenic	227.583	23.5261	0.793481	41.8333	8.33885	0.420394	899.725	85.203	2.12615	458.458	47.0225	4.13345
NC_003062.2	2139884	2140069	185	-	sRNA_Cc58	[1]	trans sRNA	Intergenic	56.5	5.84061	0.743454	21.3333	4.25248	1.20647	306.361	29.0121	4.43155	195.958	20.0988	1.81872
NC_003062.2	2158700	2158753	53	+	sRNA_Cc60	[1]	trans sRNA	Intergenic	882.583	91.2358	1.14045	288.5	57.5082	1.76925	1480.42	140.194	13.0866	408.667	41.9155	6.61325
NC_003062.2	2163253	2163369	116	+	AbcR1	[1]	trans sRNA	Intergenic	386442	39947.9	1.30688	133758	26662.6	1.91532	357657	33869.7	5.09177	309116	31704.9	27.0909
NC_003062.2	2163453	2163552	99	+	AbcR2	[1]	trans sRNA	Intergenic	2362.82	244.253	0.52591	1744.71	347.782	2.90857	9918.05	939.229	5.22096	6989.99	716.939	9.63177
NC_003062.2	2193504	2193587	83	-	sRNA_Cc64	[1]	trans sRNA	Intergenic	369.583	38.2052	0.251354	6375.83	1270.93	1.529	6757.25	639.904	1.78702	4598.58	471.661	3.47159
NC_003062.2	2198508	2198597	89	+	AhaR_C_28	[3]	trans sRNA	Intergenic	37.5	3.87651	0.431763	296.417	59.0862	0.471512	126.5	11.9794	0	59.75	6.12835	2.09496
NC_003062.2	2261979	2262094	115	+	sRNA_Cc68	[1]	trans sRNA	Intergenic	1955.67	202.164	0.973418	666.5	132.857	0.54298	3308.32	313.294	3.99803	1181.79	121.212	1.00114
NC_003062.2	2289934	2290013	79	-	sRNA_Cc71	[1]	trans sRNA	Intergenic	145.716	15.0632	0.47166	136.583	27.2258	0.637904	141.667	13.4157	2.41516	62.1667	6.37622	0.344162
NC_003062.2	2335684	2335768	84	+	C1_2335684F	[2]	asRNA	antisense to atu2360 (mcpA)	77.5	8.01145	3.60846	24.5833	4.90032	1.79124	118.083	11.1824	1.8789	71.9167	7.37624	2.66988
NC_003062.2	2368399	2368451	52	+	sRNA_Cc72	[1]	trans sRNA	Intergenic	2672.17	276.231	0.594692	170.833	34.0531	0.0495095	691.444	65.479	0.612356	672.625	68.9888	2.43969
NC_003062.2	2379006	2379300	294	+	sRNA_Cc108	[1]	asRNA	antisense to atu2409	30.6667	3.17012	0.330625	41.4167	8.25579	0.713118	858.75	81.3227	2.59445	478.75	49.1037	2.23813
NC_003062.2	2402680	2402894	214	-	C1_2402894R	[2]	asRNA	antisense to atu8178	67.0833	6.93465	0.52636	21	4.18604	0.438026	141.5	13.3999	3.75249	59.5	6.10271	0.873291
NC_003062.2	2404219	2404807	588	-	C1_2404807R	[2]	asRNA	antisense to atu2433	229.767	23.7518	1.12547	158.917	31.6777	2.08539	497.717	47.1332	2.82838	262.571	26.931	1.01045
NC_003062.2	2421334	2421398	64	-	sRNA_Cc109	[1]	asRNA	antisense to atu2448	191554	19801.6	6.23731	12214.3	2434.73	2.17774	72431.3	6859.17	21.4707	44609	4575.39	10.714
NC_003062.2	2437621	2437761	140	+	C1_2437621F	[2]	trans sRNA	Intergenic	1638	169.326	3.04397	398.183	79.3719	0.553812	379.042	35.8948	0.519928	264.25	27.1032	1.0924
NC_003062.2	2437762	2437832	70	-	AhaR_C_29	[3]	asRNA	antisense to atu2469	39.5	4.08326	0.0840174	69.3333	13.8206	0.726454	571.667	54.1362	19.4917	900.667	92.3783	0
NC_003062.2	2445976	2446242	266	-	sRNA_Cc110	[1]	asRNA	antisense to atu2478	1232.42	127.399	1.23322	758.556	151.207	2.20018	4933.06	467.155	4.87533	3457.63	354.638	3.85203
NC_003062.2	2478800	2479274	474	-	C1_2479274R	[2]	asRNA	antisense to atu2510	382.75	39.5662	1.26598	450.75	89.8503	2.04307	529.917	50.1825	1.31747	341.238	34.9996	0.442221
NC_003062.2	2593254	2593489	235	-	sRNA_Cc75	[1]	trans sRNA	Intergenic	2249.96	232.586	2.62476	510.917	101.844	1.14294	573.75	54.3335	1.06155	432	44.3088	0.943401
NC_003062.2	2681851	2681959	108	+	sRNA_Cc77	[1]	trans sRNA	Intergenic	187.5	19.3825	0.0846593	20.3667	4.05979	0.221109	1901	180.023	4.40505	4872.83	499.79	22.7802
NC_003062.2	2693188	2693266	78	+	C1_2693188F	[2]	trans sRNA	Intergenic	167	17.2634	1.01228	93.6667	18.6711	1.11446	2636.17	249.642	26.216	1127	115.593	22.9442
NC_003062.2	2727507	2727730	223	-	sRNA_Cc78	[1]	trans sRNA	Intergenic	204.75	21.1657	1.6556	82.1667	16.3787	1.07407	491.625	46.5564	1.6297	209.333	21.4706	2.13087
NC_003062.2	2737802	2737895	93	-	AhaR_C_30	[3]	asRNA	antisense to atu2740	48.0417	4.96624	0.719272	251.333	50.0995	1.59938	63.6667	6.02916	5.0652	39	4.0001	0
NC_003062.2	2766521	2766669	148	-	AhaR_C_31	[3]	trans sRNA	Intergenic	1517.5	156.869	0.684192	1014	202.126	0.720809	1466.83	138.908	4.02408	374.083	38.3684	1.37262
NC_003062.2	2767377	2767591	214	-	C1_2767591R	[2]	asRNA	antisense to atu2766 (gdh)	24	2.48097	0.60529	25	4.98338	1.75993	68.5	6.48688	1.81658	56.9167	5.83775	2.81734
NC_003062.2	2839633	2839720	87	-	sRNA_Cc82	[1]	trans sRNA	Intergenic	136	14.0588	2.52182	29.8333	5.94683	0.937755	78.5833	7.44176	0.611603	55.3333	5.67535	3.49219
NC_003063.2	2919	3013	94	-	AhaR_L_1	[3]	asRNA	antisense to atu3005	192.167	19.865	4.03077	98.4167	19.6179	5.3638	400.958	37.9703	9.56984	615.333	63.1126	388.348
NC_003063.2	8435	8665	230	+	C2_8435F	[2]	asRNA	antisense to atu3012	13.9167	1.43862	2.06896	7.5	1.49501	2.11191	62.75	5.94236	1.66409	86.3333	8.85491	54.4865
NC_003063.2	105130	105462	332	-	C2_105462R	[2]	asRNA	antisense to atu3097 (ugpA) and atu3098 (ugpE)	40.2476	4.16054	0.78858	51.8333	10.3322	1.0318	95.7083	9.06348	7.61437	62	6.35913	0
NC_003063.2	162750	162862	112	+	C2_162750F	[2]	asRNA	antisense to 5' UTR of atu3154 (fsr)	155.083	16.0315	5.97357	148.333	29.568	14.5283	148.167	14.0312	11.7879	156.667	16.0688	98.8752
NC_003063.2	194505	194565	60	+	sRNA_Lc4	[1]	trans sRNA	Intergenic	179.833	18.59	1.35459	92.3333	18.4053	2.84931	680.417	64.4347	4.51105	405.667	41.6078	1.20199
NC_003063.2	204051	204148	97	-	sRNA_Lc5	[1]	trans sRNA	Intergenic	401.333	41.4873	0.846633	418.583	83.4383	0.999942	1555.58	147.312	1.55672	866.583	88.8825	5.11137
NC_003063.2	232866	233235	369	+	C2_232866F	[2]	asRNA	antisense to atu3218	215.5	22.277	1.01453	153.125	30.5232	1.49759	1107.67	104.895	2.40338	1073.58	110.114	4.03709
NC_003063.2	235502	235595	93	-	AhaR_L_2	[3]	asRNA	antisense to atu3221	131.183	13.5609	0.767718	83.9167	16.7275	1.38153	413	39.1107	7.5825	368.833	37.83	5.81943
NC_003063.2	350061	350268	207	+	C2_350061F	[2]	asRNA	antisense to atu3318	182.5	18.8657	2.32909	124.5	24.8172	3.01572	178	16.8564	0	179	18.3594	0
NC_003063.2	444346	444544	198	-	C2_444544R	[2]	asRNA	antisense to atu3399	100.333	10.3718	0.748443	176.5	35.1826	1.50797	745.667	70.6138	2.17038	315	32.3085	0.961946
NC_003063.2	465314	465482	168	+	C2_465314F	[2]	asRNA	antisense to atu3417	42	4.34169	1.34815	18	3.58803	1.15853	124	11.7427	2.4663	75.5	7.74377	2.64719
NC_003063.2	474057	474113	56	-	AhaR_L_3	[3]	asRNA	antisense to atu3427	6.5	0.671928	0.174308	1.5	0.299003	0.187726	436.583	41.344	20.8402	278.958	28.6118	176.056
NC_003063.2	588916	588971	55	+	sRNA_Lc38	[1]	asRNA	antisense to atu3540	34	3.5147	0.539547	76.25	15.1993	1.01041	321.5	30.4457	1.70519	246.5	25.2827	2.82856
NC_003063.2	670697	670798	101	-	AhaR_L_4	[3]	asRNA	antisense to atu3615	77.6667	8.02868	5.87636	59	11.7608	18.9871	245.333	23.2328	0	291.5	29.8982	18.3971
NC_003063.2	760435	760607	172	-	C2_760607R	[2]	asRNA	antisense to atu3686	9	0.930362	0.181587	20	3.9867	2.14543	56.5	5.35049	0.899006	55.2917	5.67108	2.32637
NC_003063.2	810582	810754	172	-	sRNA_Lc18	[1]	trans sRNA	Intergenic	18.4167	1.9038	0.622513	31.1667	6.21261	1.33309	185.667	17.5824	1.47713	161.667	16.5816	3.5183
NC_003063.2	824767	824863	96	+	C2_824767F	[2]	trans sRNA	Intergenic	5848.9	604.622	0.686477	2737.67	545.713	0.756877	13349.1	1264.14	8.63436	5367	550.475	13.5488
NC_003063.2	844575	844689	114	-	AhaR_L_5	[3]	trans sRNA	Intergenic	1589.83	164.347	0.446045	861	171.627	0.81222	3283.37	310.931	2.7691	2561.08	262.681	1.58155
NC_003063.2	895305	895398	93	+	AhaR_L_6	[3]	asRNA	antisense to atu3799	2781.79	287.564	1.24317	1399.08	278.886	0.95132	3464.29	328.065	7.44898	3011.5	308.879	15.5788
NC_003063.2	910221	910315	94	-	AhaR_L_7	[3]	asRNA	antisense to atu3814	88.0833	9.10549	3.00977	472.583	94.2024	9.94171	129.625	12.2753	1.18993	82.25	8.4361	2.83143
NC_003063.2	912432	912601	169	-	sRNA_Lc19	[1]	trans sRNA	Intergenic	18.5	1.91241	0.627081	38.5833	7.69101	1.29727	121.083	11.4665	2.06425	78.0833	8.00874	0.803475
NC_003063.2	918774	919257	483	-	C2_919257R	[2]	asRNA	antisense to atu3822	944.611	97.6478	1.19052	568.222	113.267	1.04115	1304.36	123.522	3.16058	654.278	67.107	1.38257
NC_003063.2	926547	926733	186	-	sRNA_Lc42	[1]	asRNA	antisense to atu3830	51.3333	5.30651	0.514187	43.5	8.67108	0.553631	138.333	13.1	1.18979	102.333	10.496	2.58338
NC_003063.2	979597	979666	69	-	Atu8110	[2]	asRNA	antisense to suhB	1033.17	106.802	2.49846	3354	668.57	18.9442	2526.01	239.211	22.3294	1384.85	142.039	11.8912
NC_003063.2	981660	981761	101	-	sRNA_Lc21	[1]	trans sRNA	Intergenic	8350.83	863.256	1.5176	22841.1	4553.04	4.32717	5962.96	564.686	2.03025	2996.17	307.306	1.39347
NC_003063.2	981766	981859	93	-	AhaR_L_8	[3]	trans sRNA	Intergenic	420.5	43.4686	3.10937	85.8333	17.1096	1.65735	168.5	15.9568	6.70277	150.75	15.4619	0
NC_003063.2	1041313	1041468	155	+	C2_1041313F	[2]	trans sRNA	Intergenic	75.9444	7.85065	0.334548	39.1111	7.79622	0.362493	586.028	55.4962	5.14858	253.417	25.9921	0.973899
NC_003063.2	1060978	1061205	227	+	C2_1060978F	[2]	asRNA	antisense to atu3957	24	2.48097	0.170905	39.8333	7.94018	0.237703	53.1667	5.03483	0.906394	51.25	5.25654	48.5172
NC_003063.2	1148987	1149080	93	+	sRNA_Lc45	[1]	asRNA	antisense to atu8035	240	24.8097	3.65787	96.6667	19.2691	2.73341	315	29.8302	2.0884	201.333	20.6501	0.927482
NC_003063.2	1151228	1151346	118	+	AhaR_L_9	[3]	asRNA	antisense to atu4036	1174.23	121.384	1.01525	702.384	140.01	1.23913	686.542	65.0148	8.19299	477.042	48.9285	150.535
NC_003063.2	1179739	1179913	174	+	L1	[1]	asRNA	antisense to atu4061 (exoX)	12.5	1.29217	0.715715	11.5	2.29235	4.8574	56.2	5.32208	3.35337	63.8333	6.54717	1.8312
NC_003063.2	1200485	1200650	165	-	C2_1200650R	[2]	asRNA	antisense to atu4079	493.917	51.0579	1.06555	198.833	39.6345	1.00881	303.167	28.7096	2.02873	141.917	14.5559	1.30436
NC_003063.2	1230380	1230506	126	-	AhaR_L_10	[3]	asRNA	antisense to atu4111	421.25	43.5461	3.07998	141.333	28.1727	5.60204	392.458	37.1654	7.80581	468.25	48.0268	3.11075
NC_003063.2	1281787	1281899	112	-	sRNA_Lc24	[1]	trans sRNA	Intergenic	20.9167	2.16223	0.146487	104.833	20.897	1.07345	2196.5	208.006	1.56726	1986.33	203.731	2.65408
NC_003063.2	1446634	1446873	239	-	C2_1446873R	[2]	asRNA	antisense to atu4218	33.8333	3.49747	0.477843	29.5	5.88038	1.01717	147.53	13.9709	4.40144	95.0714	9.75115	2.00004
NC_003063.2	1492426	1492540	114	-	sRNA_Lc27	[1]	trans sRNA	Intergenic	433.083	44.7694	0.665333	172.25	34.3355	0.489935	744.444	70.4981	3.94844	380.5	39.0266	4.83504
NC_003063.2	1601510	1601705	195	-	sRNA_Lc28	[1]	trans sRNA	Intergenic	1271.5	131.44	3.16719	503	100.266	0.998336	1744	165.155	3.15339	1153	118.259	3.57875
NC_003063.2	1607698	1607750	52	+	sRNA_Lc29	[1]	trans sRNA	Intergenic	373.667	38.6273	0.467307	397.048	79.1455	2.22865	3950.11	374.071	11.7849	1975	202.569	4.70954
NC_003063.2	1636145	1636320	175	-	sRNA_Lc47	[1]	asRNA	antisense to atu4490	24.3333	2.51542	0.486326	38	7.57473	4.75571	52.6667	4.98748	1.57127	78.8333	8.08566	2.87037
NC_003063.2	1675694	1675788	94	-	AhaR_L_11	[3]	asRNA	antisense to atu4527, atu8041	2861.75	295.829	3.1634	18.1667	3.62125	0.0287861	951.833	90.1376	13.3634	598.75	61.4117	3.55375
NC_003063.2	1753644	1753983	339	+	C2_1753644F	[2]	asRNA	antisense to atu4607 (nodX)	235.633	24.3583	1.1677	117.6	23.4418	1.43354	1056	100.002	11.6685	1065.25	109.259	2.96777
NC_003063.2	1758411	1758628	217	+	L3	[1]	asRNA	antisense to atu4611 (tnp)	39.6667	4.10049	0.965913	40.8333	8.13951	1.15624	173.667	16.446	2.59061	131	13.4362	0.898657
NC_003063.2	1791408	1791487	79	-	sRNA_Lc51	[1]	asRNA	antisense to atu4639	9.94444	1.02799	0.78806	14.1444	2.81948	0.921792	212.278	20.1025	4.60593	114	11.6926	4.15081
NC_003063.2	1809392	1809463	71	-	sRNA_Lc31	[1]	trans sRNA	Intergenic	310.5	32.0975	1.16942	37.6667	7.50829	0.646081	1117.67	105.842	5.33516	1060.75	108.797	5.95957
NC_003063.2	1831445	1831606	161	+	L5	[1]	trans sRNA	Intergenic	18251.3	1886.7	1.77776	23579.9	4700.29	4.90374	29383.6	2782.6	3.46755	20654.5	2118.47	8.04079
NC_003063.2	1832217	1832397	180	+	sRNA_Lc32	[1]	trans sRNA	Intergenic	656.083	67.8217	4.00843	279.917	55.7972	3.40849	464.5	43.9877	3.35952	278.75	28.5904	3.90943
NC_003063.2	1845667	1845760	93	+	AhaR_L_12	[3]	trans sRNA	Intergenic	1459.83	150.908	2.81281	591.667	117.94	2.18859	2125.5	201.283	8.45504	1973.67	202.432	8.41633
NC_003063.2	1846793	1847140	347	-	C2_1847140R	[2]	asRNA	antisense to atu4688	71.3333	7.37398	1.57417	58.625	11.686	3.19512	117	11.0798	1.32976	111.302	11.4159	0
NC_003063.2	1891119	1891299	180	+	sRNA_Lc33	[1]	trans sRNA	Intergenic	273.75	28.2985	0.524836	180.667	36.0132	0.58255	879.778	83.314	2.62475	1059.5	108.669	6.8935
NC_003064.2	30285	30777	492	-	pAt_30777R	[2]	asRNA	antisense to atu5029	255.75	26.4378	0.773186	166.738	33.2367	1.77287	851.25	80.6125	3.07836	653.2	66.9965	1.54015
NC_003064.2	34379	34753	374	+	pAt_34379F	[2]	asRNA	antisense to atu5033	36.75	3.79898	0.359195	25.5	5.08304	0.707439	118.75	11.2455	4.72376	74.5	7.64121	0.635382
NC_003064.2	35365	35484	119	-	pAt_35484R	[2]	asRNA	antisense to atu5034	309	31.9424	1.11662	43.0625	8.58387	0.472054	83.5833	7.91525	0.831216	97.9167	10.043	2.68683
NC_003064.2	37133	37435	302	-	pAt_37435R	[2]	asRNA	antisense to atu5037	98	10.1306	0.898764	242.5	48.3388	2.47934	321.917	30.4852	2.56111	176.167	18.0688	2.71176
NC_003064.2	43688	43738	50	+	sRNA_pAt8	[1]	asRNA	antisense to atu5042	15.3333	1.58506	0.364988	9.66667	1.92691	0.725872	56.3333	5.33471	2.24089	49.5	5.07704	0.600776
NC_003064.2	45638	45894	256	+	pAt_45638F	[2]	asRNA	antisense to atu5045	16.6	1.716	1.06568	85.6667	17.0764	4.3694	125.5	11.8847	1.42636	64	6.56426	0.278083
NC_003064.2	46629	46705	76	-	AhaR_At_1	[3]	asRNA	antisense to atu5046	104	10.7509	2.48955	45.5	9.06975	2.04996	274	25.9475	21.7989	240	24.616	0
NC_003064.2	88356	88451	95	-	AhaR_At_2	[3]	trans sRNA	Intergenic	616.333	63.7126	2.41798	1154.83	230.199	6.12118	2639.25	249.934	10.4987	2252	230.98	24.5048
NC_003064.2	91656	91750	94	+	sRNA_pAt2	[1]	trans sRNA	Intergenic	87.5	9.04519	2.05967	61.5	12.2591	2.61399	497.917	47.1522	1.36598	339.833	34.8555	1.43943
NC_003064.2	98053	98118	65	+	sRNA_pAt3	[1]	trans sRNA	Intergenic	54.5	5.63386	0.752994	114.667	22.8571	1.74534	474.167	44.9031	1.88619	236.333	24.2399	3.4687
NC_003064.2	111052	111447	395	-	pAt_111447R	[2]	asRNA	antisense to atu5104	91	9.407	0.804947	99.5	19.8338	2.8313	211.53	20.0316	3.36578	156.225	16.0235	0.586883
NC_003064.2	113423	113584	161	+	AhaR_At_3	[3]	asRNA	antisense to atu5108	131.5	13.5936	0.777084	69	13.7541	1.52389	333.25	31.5584	17.6752	291.5	29.8982	367.942
NC_003064.2	142169	142309	140	-	pAt_142309R	[2]	trans sRNA	Intergenic	3975.17	410.927	8.20005	2328.08	464.069	19.1638	6632.33	628.075	14.261	7491.83	768.412	41.1151
NC_003064.2	157835	158113	278	+	sRNA_pAt10	[1]	asRNA	antisense to atu5157	110.167	11.3883	0.701924	95.3333	19.0033	0.820731	566.833	53.6785	1.16628	620.333	63.6255	3.31783
NC_003064.2	247098	247191	93	+	AhaR_At_4	[3]	asRNA	antisense to atu5251	178.5	18.4522	2.57248	98	19.5348	7.2382	365.5	34.6125	5.8157	590.667	60.5826	11.6494
NC_003064.2	251676	251787	111	-	sRNA_pAt4	[1]	trans sRNA	Intergenic	56.6667	5.85784	0.964251	56.8333	11.3289	1.57412	676	64.0165	16.1344	314.5	32.2572	2.36294
NC_003064.2	330186	330286	100	-	AhaR_At_5	[3]	asRNA	antisense to atu5339	51	5.27205	14.4059	56.5	11.2624	9.79061	45.1	4.27092	0	45.1667	4.63259	0
NC_003064.2	360662	360742	80	+	AhaR_At_6	[3]	asRNA	antisense to atu5368	172	17.7803	3.91811	22	4.38537	0.688327	39	3.69326	0	12.25	1.25644	0
NC_003064.2	363131	363304	173	-	At2	[1]	asRNA	antisense to atu5372	27.1667	2.80832	0.500461	44.6667	8.90363	2.95944	921.458	87.2611	2.03637	828.517	84.9781	1.83256
NC_003064.2	443752	444075	323	-	pAt_444075R	[2]	asRNA	antisense to atu5452 (attE)	18	1.86072	0.540898	46.5	9.26908	1.58713	61.35	5.80978	4.88089	48.1667	4.94029	0.364058
NC_003064.2	481533	481612	79	+	pAt_481533F	[2]	asRNA	antisense to atu5491 (catE)	6.41667	0.663314	0.625003	57.1667	11.3953	5.18576	10.1667	0.962772	0.269613	8.33333	0.854721	1.92414
NC_003064.2	522876	522946	70	+	sRNA_pAt6	[1]	trans sRNA	Intergenic	350.333	36.2152	0.808923	1193.17	237.84	1.12675	1021.58	96.7428	1.02663	1000.25	102.592	2.59784
NC_003064.2	524745	524876	131	+	sRNA_pAt7	[1]	trans sRNA	Intergenic	1729.67	178.802	0.188672	1051.93	209.687	0.209709	4837.33	458.09	1.95355	7341.68	753.011	4.92398
NC_003065.3	1650	1793	143	+	AhaR_Ti_1	[3]	trans sRNA	Intergenic	252.5	26.1018	1.57795	52.5	10.4651	2.41361	583.667	55.2726	9.28708	684.5	70.2068	2.63415
NC_003065.3	16146	16232	86	+	sRNA_pTi2	[1]	trans sRNA	Intergenic	98.1667	10.1478	0.840273	28	5.58138	0.657039	428.5	40.5785	2.27271	472.167	48.4285	0.977026
NC_003065.3	17400	17598	198	-	pTi_17598R	[2]	asRNA	antisense to atu6011 (tms1)	63	6.51254	1.27111	55	10.9634	1.96665	176	16.667	2.80044	176.25	18.0774	7.41564
NC_003065.3	20742	20834	92	-	AhaR_Ti_2	[3]	asRNA	antisense to atu6013	127.5	13.1801	0.822255	118	23.5215	2.12656	447.5	42.3778	2.54302	395	40.5138	2.54379
NC_003065.3	22865	23037	172	-	AhaR_Ti_3	[3]	trans sRNA	Intergenic	376.167	38.8857	1.67068	210.167	41.8936	3.67011	921	87.2177	73.273	1213.83	124.499	5.77441
NC_003065.3	23817	24028	211	+	AhaR_Ti_4	[3]	asRNA	antisense to atu6015	189.833	19.6238	2.62853	122.167	24.3521	2.65899	399.917	37.8717	15.9083	414.5	42.5138	8.71995
NC_003065.3	24507	24742	235	+	sRNA_pTi3	[1]	trans sRNA	Intergenic	244.667	25.2921	0.775363	46.8333	9.33553	0.42257	616.083	58.3424	3.50103	516.917	53.0184	1.20382
NC_003065.3	51539	51705	166	+	pTi_51539F	[2]	asRNA	antisense to atu6042 (traI)	44.6667	4.61735	18.0242	54.5	10.8638	15.3466	84.25	7.97838	6.70277	80	8.20532	2.10373
NC_003065.3	76440	76541	101	-	AhaR_Ti_5	[3]	asRNA	antisense to atu6063	107.833	11.1471	1.22327	124	24.7175	2.25271	60.1667	5.69772	0	33.8333	3.47017	0.444851
NC_003065.3	76746	76908	162	+	sRNA_pTi8	[1]	asRNA	antisense to atu6064 (dha)	38	3.9282	1.0321	24.6667	4.91693	1.54352	71.25	6.7473	0.404894	52.25	5.3591	2.19839
NC_003065.3	106271	106595	324	-	pTi_106595R	[2]	asRNA	antisense to atu6088	212.75	21.9927	0.359135	64.5	12.8571	0.357001	185.25	17.543	3.68453	264	27.0776	6.17093
NC_003065.3	107560	107903	343	-	pTi_107903R	[2]	asRNA	antisense to atu6089	106.25	10.9834	2.40098	105.083	20.9468	3.75749	209.167	19.8079	1.84899	219.375	22.5005	12.9798
NC_003065.3	124981	125132	151	-	sRNA_pTi10	[1]	asRNA	antisense to atu6101	24	2.48097	0.51358	55.3333	11.0299	2.39711	109.667	10.3853	0.688805	145	14.8722	1.54234
NC_003065.3	148279	148374	95	-	Ti1	[1]	asRNA	antisense to atu6129 (traB)	221.976	22.9465	0.697715	722.667	144.053	1.7254	396.833	37.5797	1.20655	413.5	42.4113	2.57534
NC_003065.3	154975	155057	82	+	sRNA_pTi11	[1]	asRNA	antisense to atu6135	84.5	8.73507	0.986306	165.767	33.0431	2.91737	82.6667	7.82844	0.8221	80.3333	8.23951	0.994114
NC_003065.3	156956	157121	165	+	AhaR_Ti_6	[3]	asRNA	antisense to atu6137	130.25	13.4644	2.58489	68.3333	13.6212	0.955129	97.4621	9.22956	3.57872	90.3333	9.26518	0.919532
NC_003065.3	160330	160741	411	-	pTi_160741R	[2]	asRNA	antisense to atu6140 (accB)	12.5	1.29217	0.490397	7.25	1.44518	0.526843	37.5	3.55121	0.315707	54.0417	5.54287	2.62359
NC_003065.3	172211	172310	99	+	sRNA_pTi5	[1]	trans sRNA	Intergenic	467	48.2755	0.449295	482	96.0795	0.790826	1822	172.541	4.67596	1574.5	161.491	1.21479
NC_003065.3	178483	178855	372	-	AhaR_Ti_7	[3]	asRNA	antisense to atu6163	34.0833	3.52332	0.13016	21.6667	4.31893	0.581055	175.667	16.6354	0.998265	2297.33	235.63	2.44707
NC_003065.3	190309	190683	374	-	pTi_190683R	[2]	asRNA	antisense to atu6175 (virB9)	130.375	13.4773	0.906226	131.833	26.279	2.11626	509.333	48.2333	1.89945	469.542	48.1593	1.76391
NC_003065.3	194399	194505	106	+	Ti4	[1]	asRNA	antisense to atu6979 (virC2)	301.833	31.2016	0.394593	350.167	69.8005	0.921522	1502.42	142.277	2.71658	1451.83	148.91	3.24921
NC_003065.3	200068	200288	220	-	sRNA_pTi13	[1]	asRNA	antisense to atu6184 (virD4)	43.5	4.49675	1.54883	16.3333	3.25581	1.62327	225	21.3073	8.95028	296.778	30.4395	5.01701
NC_003065.3	204118	204428	310	-	pTi_204428R	[2]	asRNA	antisense to atu6185 (virD5)	17.6667	1.82627	0.558614	29	5.78072	0.711381	68.75	6.51055	0	63.6667	6.53007	5.74017
tRNAs (1)
									Exp			Stat			-Vir			+Vir
Replicon	Start	End	Strand		Feature		Annotation	Gene Name	RRC	RPM	FC	RRC	RPM	FC	RRC	RPM	FC	RRC	RPM	FC
NC_003062.2	430677	430750	+		tRNA		atu0435	tRNA-Gly	9459.83	977.897	0.87634	15119.2	3013.78	3.59592	4015.72	380.285	2.19702	3488.74	357.828	1.28899
