# Supplementary material for: Profound Impact of Hfq on Nutrient Acquisition, Metabolism and Motility in the Plant Pathogen Agrobacterium tumefaciens
Source: PLoS One. 2014 Oct 17;9(10):e110427. doi: 10.1371/journal.pone.0110427 (PMC4201532; doi:10.1371/journal.pone.0110427)
Supplement: Table S7 — asRNA and mRNA target-enrichment by Hfq3xFlag. (XLSX) [file pone.0110427.s012.xlsx]

## Sheet: Tab. S7
Tab. S7: asRNA and mRNA target enrichment by Hfq3xFlag
[1] Wilms et al., 2012 (31)			FC	Fold Change of hfq3xFlag/hfqWT tnoar (total number of aligned reads)
[2] Lee et al., 2013 (36)			RPM	Reads per million (total number of aligned reads x 106)
[3] this study			RRC	Raw read countings							FC>2, RPM>50
asRNA		Exp			Stat			-Vir			+Vir
Name	Feature	RRC	RPM	FC	RRC	RPM	FC	RRC	RPM	FC	RRC	RPM	FC	antisense to
AhaR_C_13	[3]	226.433	23.4072	0.855085	345.167	68.8038	4.81958	1044.17	98.8815	14.6597	1102.29	113.058	347.838	atu1180	ihfA
AhaR_C_22	[3]	640.042	66.1634	2.22103	176	35.083	1.90614	1586.21	150.212	5.48677	1478.81	151.676	14.5829	atu1650
AhaR_C_26	[3]	446.333	46.1391	0.284701	246.083	49.053	1.27194	4656.17	440.934	21.7903	13190.6	1352.91	24.7689	atu8023
AhaR_L_1	[3]	192.167	19.865	4.03077	98.4167	19.6179	5.3638	400.958	37.9703	9.56984	615.333	63.1126	388.348	atu3005
AhaR_L_10	[3]	421.25	43.5461	3.07998	141.333	28.1727	5.60204	392.458	37.1654	7.80581	468.25	48.0268	3.11075	atu4111
AhaR_L_6	[3]	2781.79	287.564	1.24317	1399.08	278.886	0.95132	3464.29	328.065	7.44898	3011.5	308.879	15.5788	atu3799	hutC
AhaR_L_7	[3]	88.0833	9.10549	3.00977	472.583	94.2024	9.94171	129.625	12.2753	1.18993	82.25	8.4361	2.83143	atu3814
AhaR_L_9	[3]	1174.23	121.384	1.01525	702.384	140.01	1.23913	686.542	65.0148	8.19299	477.042	48.9285	150.535	atu4036
AhaR_Ti_6	[3]	130.25	13.4644	2.58489	68.3333	13.6212	0.955129	97.4621	9.22956	3.57872	90.3333	9.26518	0.919532	atu6137
C1	[1]	14225.3	1470.52	1.07698	5863.43	1168.79	1.71545	39885.9	3777.15	3.58401	34910.4	3580.64	2.55022	atu0105
C1_433891F	[2]	272.417	28.1607	0.819771	199.417	39.7507	1.23301	433.542	41.0559	2.65321	207.5	21.2826	8.73047	atu0438	intD
C1_792114F	[2]	10813.2	1117.79	3.16549	7169.54	1429.14	1.3002	2892.58	273.925	3.42623	1569.96	161.025	13.1381	atu0795
C2_1060978F	[2]	24	2.48097	0.170905	39.8333	7.94018	0.237703	53.1667	5.03483	0.906394	51.25	5.25654	48.5172	atu3957
C2_350061F	[2]	182.5	18.8657	2.32909	124.5	24.8172	3.01572	178	16.8564	0	179	18.3594	0	atu3318
L1	[1]	12.5	1.29217	0.715715	11.5	2.29235	4.8574	56.2	5.32208	3.35337	63.8333	6.54717	1.8312	atu4061	exoX
pAt_30777R	[2]	255.75	26.4378	0.773186	166.738	33.2367	1.77287	851.25	80.6125	3.07836	653.2	66.9965	1.54015	atu5029
pAt_34379F	[2]	36.75	3.79898	0.359195	25.5	5.08304	0.707439	118.75	11.2455	4.72376	74.5	7.64121	0.635382	atu5033
pAt_37435R	[2]	98	10.1306	0.898764	242.5	48.3388	2.47934	321.917	30.4852	2.56111	176.167	18.0688	2.71176	atu5037
pAt_481533F	[2]	6.41667	0.663314	0.625003	57.1667	11.3953	5.18576	10.1667	0.962772	0.269613	8.33333	0.854721	1.92414	atu5491	catE
sRNA_Cc91	[1]	680	70.294	1.36743	2076.78	413.975	4.10024	2191.58	207.541	9.68656	1347.2	138.178	5.22691	atu1223
sRNA_Lc45	[1]	240	24.8097	3.65787	96.6667	19.2691	2.73341	315	29.8302	2.0884	201.333	20.6501	0.927482	atu8035
target mRNA		Exp			Stat			-Vir			+Vir
Annotation	Name	RRC	RPM	FC	RRC	RPM	FC	RRC	RPM	FC	RRC	RPM	FC
atu1180	ihfA	1340.67	138.59	1.43458	587.283	117.066	1.1908	5152.56	487.942	5.18896	2834.25	290.699	3.17154
atu1650		66.75	6.90019	0.694894	27	5.38205	0.483234	77.3095	7.32113	3.0753	53.3333	5.47022	0.386892
atu8023		11797.3	1219.52	1.72682	1047.96	208.895	1.408	2074.33	196.437	8.53603	1574.38	161.479	6.41046
atu3005		52.6667	5.44434	2.68856	14.5556	2.90143	1.63947	33.3333	3.15663	1.32597	41.7222	4.2793	0.572427
atu4111		24830.5	2566.82	1.30712	30341.3	6048.08	3.78149	90939.9	8611.91	3.79193	103956	10662.4	2.2682
atu3799	hutC	1047	108.232	2.3287	701.417	139.817	3.73102	1047.18	99.1671	3.62226	867.333	88.9594	2.98305
atu3814		214.5	22.1736	0.847801	1241.27	247.428	3.05485	606.5	57.4349	2.19327	224.5	23.0262	0.54705
atu4036		83.2778	8.60872	0.81773	95.4444	19.0254	1.73305	537.583	50.9086	2.05951	366.125	37.5522	1.63878
atu6137		29.2667	3.0254	0.918546	202	40.2657	6.05384	53.0833	5.02693	2.1116	68.8333	7.06	3.103
atu0105		54.8333	5.66832	1.05048	19.6667	3.92026	0.755169	73.1667	6.9288	2.9105	49.1389	5.04001	0.674183
atu0438	intD	349	36.0774	1.43398	282.5	56.3122	1.98252	600.5	56.8667	2.27498	409.833	42.0352	2.26227
atu0795		258.75	26.7479	0.897162	120.167	23.9534	1.14947	364.458	34.5138	2.28312	261.925	26.8647	2.16086
atu3957		443.5	45.8462	1.0428	256.75	51.1793	0.905609	554.567	52.5169	1.65866	438.369	44.962	17.0254
atu3318		2606.17	269.409	22.6744	472	94.0861	8.62117	2676.75	253.485	7.60561	2836.58	290.939	4.70697
atu4061	exoX	1570.08	162.305	1.07446	1358.92	270.88	1.68478	2598.66	246.09	3.69186	1603.97	164.514	3.56233
atu5029		123.292	12.7451	0.445821	124.833	24.8837	0.622152	202.333	19.1607	3.21945	124.083	12.7268	2.90042
atu5033		641.667	66.3314	1.26572	323.917	64.5679	1.30069	589.833	55.8566	2.3463	497.583	51.0354	0.978299
atu5037		806.167	83.3363	1.58577	391.7	78.0795	1.68716	1088.29	103.06	2.11177	824.458	84.5618	1.89902
atu5491	catE	81.8333	8.45941	0.412774	818.833	163.222	2.6029	868.2	82.2176	1.07926	524.75	53.8218	0.444536
atu1223		471.167	48.7062	1.74888	676.417	134.834	3.98197	813.361	77.0244	6.06651	582.333	59.7279	2.53696
atu8035		6670.67	689.571	1.80628	11029.9	2198.65	1.87679	8104.08	767.448	2.68644	6550.7	671.883	4.21434
